# Supplementary material for: Detection of Prokaryotic Genes in the Amphimedon queenslandica Genome
Source: PLoS One. 2016 Mar 9;11(3):e0151092. doi: 10.1371/journal.pone.0151092 (PMC4784904; doi:10.1371/journal.pone.0151092)
Supplement: S1 Table — The table lists the 227 candidate HGTs identified by the 4 independent methods and that passed all post-filtering criteria. The table also lists 42 genes that passed HGT criteria but are expressed at an average of less than 10 rpkm. (XLSX) [file pone.0151092.s005.xlsx]

## Sheet: HGTs
PUTATIVE HGTS THAT PASS ALL FILTERS														CONFIDENCE PARAMETERS				Confidence Score	AGE PARAMETERS					Age Score
Gene	Uniprot name	Gene Ontology	PFAM	Axis1	GC3	Exons	Coordinates	Contig size	Larvae	Adult	Ave rpkm	Hamb_pep	Emue_pep	AI45	BLAST	EvolMap	NT pipeline		Codon usage	GC3	Exons	Hamb	Emue
Aqu1.217510	THTR	GO:0006820,anion transport;GO:0006810,transport;GO:0008272,sulfate transport;GO:0003824,catalytic activity;GO:0006811,ion transport;GO:0003674,molecular_function;GO:0004792,thiosulfate sulfurtransferase activity;GO:0016782,transferase activity, transferring sulfur-containing groups;GO:0051179,localization;GO:0016783,sulfurtransferase activity;GO:0016740,transferase activity;GO:0015698,inorganic a…	PF00581|PF00581	-0.16602	0.44	3	Contig13309:55328-56468(-)	161978	7368	3661	5514.5	m.29012	m.284651	1	1	1	1	4	1	1	1	1	1	5
Aqu1.228422			PF00583	0.02465	0.367	2	Contig13514:175898-176450(-)	817803	104	11	57.5	m.2652		1	1	1	1	4	1	1	1	1	0	4
Aqu1.217489				-0.08769	0.404	3	Contig13308:81401-83332(+)	160961	41	55	48	m.43524	m.15737	1	1	1	0	3	1	1	1	1	1	5
Aqu1.225429				0.08617	0.319	3	Contig13487:448424-449615(-)	464049	1438	3880	2659	m.23786	m.95924	1	1	0	1	3	1	1	1	1	1	5
Aqu1.228404			PF04909	-0.0009	0.306	11	Contig13514:130242-131882(+)	817803	107	245	176	m.40565	m.24178	1	0	1	1	3	1	1	1	1	1	5
Aqu1.228701			PF00240	-0.30339	0.496	3	Contig13516:53328-55894(-)	899346	1232	15864	8548	m.23187	m.69942	1	0	1	1	3	1	1	1	1	1	5
Aqu1.219341			PF04851|PF00270	0.23167	0.241	2	Contig13365:57559-58905(-)	199631	3	1235	619	m.38265		1	1	1	0	3	1	1	1	1	0	4
Aqu1.228571				-0.02306	0.364	1	Contig13514:741326-742570(+)	817803	53	331	192	m.16081	m.104170	1	1	1	0	3	1	1	0	1	1	4
Aqu1.228881				-0.1121	0.379	1	Contig13516:714860-715846(-)	899346	16985	1656	9320.5	m.3732	m.54827	1	1	0	1	3	1	1	0	1	1	4
Aqu1.228579				-0.14706	0.39	1	Contig13514:762883-764106(-)	817803	1215	4047	2631	m.7308	m.49921	0	1	1	1	3	1	1	0	1	1	4
Aqu1.226381	THIM	GO:0009110,vitamin biosynthetic process;GO:0006725,cellular aromatic compound metabolic process;GO:0016773,phosphotransferase activity, alcohol group as acceptor;GO:0004417,hydroxyethylthiazole kinase activity;GO:0042724,thiamin and derivative biosynthetic process;GO:0009058,biosynthetic process;GO:0006772,thiamin metabolic process;GO:0044237,cellular metabolic process;GO:0044272,sulfur compound …	PF02110	-0.02956	0.381	4	Contig13499:148156-149231(-)	528196	292	959	625.5			1	1	0	1	3	1	1	1	0	0	3
Aqu1.228847	EPRA1	GO:0043285;GO:0008233,peptidase activity;GO:0004222,metalloendopeptidase activity;GO:0043283;GO:0043167,ion binding;GO:0003674,molecular_function;GO:0008237,metallopeptidase activity;GO:0016787,hydrolase activity;GO:0044238,primary metabolic process;GO:0008270,zinc ion binding;GO:0004175,endopeptidase activity;GO:0008152,metabolic process;GO:0046914,transition metal ion binding;GO:0003824,catalyt…		-0.02588	0.389	1	Contig13516:548817-549788(+)	899346	11	203	107	m.6772		1	1	0	1	3	1	1	0	1	0	3
Aqu1.229657				0.05826	0.328	1	Contig13520:832666-833052(-)	1092842	65	78	71.5	m.10936		0	1	1	1	3	1	1	0	1	0	3
Aqu1.215444				-0.08791	0.365	1	Contig13215:40728-42170(-)	120457	90	7	48.5			1	1	1	0	3	1	1	0	0	0	2
Aqu1.223318				-0.09079	0.362	1	Contig13457:270555-271295(+)	344095	234	1408	821			1	1	1	0	3	1	1	0	0	0	2
Aqu1.212436	MTNN	GO:0042278,purine nucleoside metabolic process;GO:0009116,nucleoside metabolic process;GO:0000097,sulfur amino acid biosynthetic process;GO:0016053,organic acid biosynthetic process;GO:0006725,cellular aromatic compound metabolic process;GO:0019509,L-methionine salvage from methylthioadenosine;GO:0019284,L-methionine biosynthetic process from S-adenosylmethionine;GO:0033353,S-adenosylmethionine c…		0.06462	0.306	4	Contig12995:17517-20456(+)	65692	76	339	207.5	m.34777	m.78993	1	1	0	0	2	1	1	1	1	1	5
Aqu1.218085	DRAG	GO:0008152,metabolic process;GO:0016799,hydrolase activity, hydrolyzing N-glycosyl compounds;GO:0003824,catalytic activity;GO:0016798,hydrolase activity, acting on glycosyl bonds;GO:0003674,molecular_function;GO:0006807,nitrogen compound metabolic process;GO:0009399,nitrogen fixation;GO:0016787,hydrolase activity;GO:0047407,ADP-ribosyl-[dinitrogen reductase] hydrolase activity;GO:0008150,biologic…	PF03747	-0.08011	0.369	8	Contig13328:153792-155912(+)	173769	87	19	53	m.24113	m.40651	1	1	0	0	2	1	1	1	1	1	5
Aqu1.226359	BXL2	GO:0044421,extracellular region part;GO:0030312,external encapsulating structure;GO:0003674,molecular_function;GO:0004553,hydrolase activity, hydrolyzing O-glycosyl compounds;GO:0016787,hydrolase activity;GO:0005623,cell;GO:0005576,extracellular region;GO:0044238,primary metabolic process;GO:0005975,carbohydrate metabolic process;GO:0005575,cellular_component;GO:0031012,extracellular matrix;GO:00…	PF00933|PF01915	-0.0763	0.35	3	Contig13499:29721-32606(-)	528196	58	205	131.5	m.36806	m.41562	1	0	1	0	2	1	1	1	1	1	5
Aqu1.216419				-0.37776	0.443	2	Contig13263:53027-54156(+)	140658	1210	537	873.5	m.26407	m.24614	1	0	1	0	2	1	1	1	1	1	5
Aqu1.220700				-0.10923	0.375	8	Contig13405:62480-65149(-)	239596	17930	22169	20049.5	m.9927	m.39864	1	0	1	0	2	1	1	1	1	1	5
Aqu1.217604				-0.05065	0.387	3	Contig13312:55081-55812(+)	163068	261	274	267.5	m.3432	m.205654	0	1	1	0	2	1	1	1	1	1	5
Aqu1.228895	PPSA	GO:0016310,phosphorylation;GO:0016051,carbohydrate biosynthetic process;GO:0019319,hexose biosynthetic process;GO:0006066,alcohol metabolic process;GO:0046364,monosaccharide biosynthetic process;GO:0009058,biosynthetic process;GO:0044237,cellular metabolic process;GO:0006796,phosphate metabolic process;GO:0006006,glucose metabolic process;GO:0008152,metabolic process;GO:0006090,pyruvate metabolic…	PF01326|PF00391	-0.04833	0.379	24	Contig13516:746760-752869(+)	899346	1181	1231	1206	m.26741	m.196581	1	0	0	1	2	1	1	1	1	1	5
Aqu1.221187	GLNA1	GO:0005524,ATP binding;GO:0004356,glutamate-ammonia ligase activity;GO:0016874,ligase activity;GO:0001882,nucleoside binding;GO:0016211,ammonia ligase activity;GO:0003674,molecular_function;GO:0006807,nitrogen compound metabolic process;GO:0000166,nucleotide binding;GO:0016879,ligase activity, forming carbon-nitrogen bonds;GO:0008152,metabolic process;GO:0016880,acid-ammonia (or amide) ligase act…	PF00120	0.01684	0.314	2	Contig13416:132727-133997(-)	249486	3582	495	2038.5	m.10788	m.111285	1	0	0	1	2	1	1	1	1	1	5
Aqu1.229351	ANR17	GO:0003674,molecular_function;GO:0005515,protein binding;GO:0005488,binding;	PF00023|PF00023|PF00023|PF00023|PF00023|PF00023|PF00023|PF00023|PF00023|PF00023|PF00023|PF00023|PF00023|PF00023|PF00023|PF00023|PF00023|PF00023|PF00023|PF00023|PF00023|PF00023|PF00023|PF00023|PF00023|PF00023|PF00023|PF00023|PF00023|PF00023	0.16786	0.237	5	Contig13519:666968-677749(-)	1050623	61	5	33	m.17653	m.26724	1	0	0	1	2	1	1	1	1	1	5
Aqu1.222643				0.26275	0.245	6	Contig13446:296465-300270(+)	316285	9	83	46	m.27767	m.124881	0	1	0	1	2	1	1	1	1	1	5
Aqu1.228054	UBIE	GO:0051188,cofactor biosynthetic process;GO:0042375,quinone cofactor metabolic process;GO:0009233,menaquinone metabolic process;GO:0009110,vitamin biosynthetic process;GO:0008168,methyltransferase activity;GO:0006744,ubiquinone biosynthetic process;GO:0006733,oxidoreduction coenzyme metabolic process;GO:0042373,vitamin K metabolic process;GO:0003674,molecular_function;GO:0016741,transferase activ…	PF08242|PF08241	0.09737	0.308	3	Contig13511:573524-574339(+)	706301	56	153	104.5	m.40410	m.147633	0	1	0	1	2	1	1	1	1	1	5
Aqu1.213681			PF00535	-0.13727	0.416	2	Contig13104:30535-32380(-)	89266	61	577	319	m.28295		1	1	0	0	2	1	1	1	1	0	4
Aqu1.216382	EPRA1	GO:0043285;GO:0008233,peptidase activity;GO:0004222,metalloendopeptidase activity;GO:0043283;GO:0043167,ion binding;GO:0003674,molecular_function;GO:0008237,metallopeptidase activity;GO:0016787,hydrolase activity;GO:0044238,primary metabolic process;GO:0008270,zinc ion binding;GO:0004175,endopeptidase activity;GO:0008152,metabolic process;GO:0046914,transition metal ion binding;GO:0003824,catalyt…		0.09123	0.312	3	Contig13261:82995-85355(+)	140378	41	762	401.5	m.6772		1	1	0	0	2	1	1	1	1	0	4
Aqu1.217045	EPRA1	GO:0043285;GO:0008233,peptidase activity;GO:0004222,metalloendopeptidase activity;GO:0043283;GO:0043167,ion binding;GO:0003674,molecular_function;GO:0008237,metallopeptidase activity;GO:0016787,hydrolase activity;GO:0044238,primary metabolic process;GO:0008270,zinc ion binding;GO:0004175,endopeptidase activity;GO:0008152,metabolic process;GO:0046914,transition metal ion binding;GO:0003824,catalyt…		0.13376	0.301	3	Contig13290:82703-83964(+)	152569	332	3604	1968	m.6772		1	1	0	0	2	1	1	1	1	0	4
Aqu1.217049	EPRA1	GO:0043285;GO:0008233,peptidase activity;GO:0004222,metalloendopeptidase activity;GO:0043283;GO:0043167,ion binding;GO:0003674,molecular_function;GO:0008237,metallopeptidase activity;GO:0016787,hydrolase activity;GO:0044238,primary metabolic process;GO:0008270,zinc ion binding;GO:0004175,endopeptidase activity;GO:0008152,metabolic process;GO:0046914,transition metal ion binding;GO:0003824,catalyt…		0.06696	0.354	2	Contig13290:88709-89805(+)	152569	16	5	10.5	m.6772		1	1	0	0	2	1	1	1	1	0	4
Aqu1.217057	EPRA1	GO:0043285;GO:0008233,peptidase activity;GO:0004222,metalloendopeptidase activity;GO:0043283;GO:0043167,ion binding;GO:0003674,molecular_function;GO:0008237,metallopeptidase activity;GO:0016787,hydrolase activity;GO:0044238,primary metabolic process;GO:0008270,zinc ion binding;GO:0004175,endopeptidase activity;GO:0008152,metabolic process;GO:0046914,transition metal ion binding;GO:0003824,catalyt…		0.03179	0.334	2	Contig13290:125797-126902(+)	152569	22	1	11.5	m.6772		1	1	0	0	2	1	1	1	1	0	4
Aqu1.217058	EPRA1	GO:0043285;GO:0008233,peptidase activity;GO:0004222,metalloendopeptidase activity;GO:0043283;GO:0043167,ion binding;GO:0003674,molecular_function;GO:0008237,metallopeptidase activity;GO:0016787,hydrolase activity;GO:0044238,primary metabolic process;GO:0008270,zinc ion binding;GO:0004175,endopeptidase activity;GO:0008152,metabolic process;GO:0046914,transition metal ion binding;GO:0003824,catalyt…		0.04868	0.331	2	Contig13290:127951-129053(+)	152569	9	2320	1164.5	m.6772		1	1	0	0	2	1	1	1	1	0	4
Aqu1.217074	EPRA1	GO:0043285;GO:0008233,peptidase activity;GO:0004222,metalloendopeptidase activity;GO:0043283;GO:0043167,ion binding;GO:0003674,molecular_function;GO:0008237,metallopeptidase activity;GO:0016787,hydrolase activity;GO:0044238,primary metabolic process;GO:0008270,zinc ion binding;GO:0004175,endopeptidase activity;GO:0008152,metabolic process;GO:0046914,transition metal ion binding;GO:0003824,catalyt…		0.06597	0.326	2	Contig13291:74585-75696(+)	152599	65	207	136	m.6772		1	1	0	0	2	1	1	1	1	0	4
Aqu1.218124	EPRA1	GO:0043285;GO:0008233,peptidase activity;GO:0004222,metalloendopeptidase activity;GO:0043283;GO:0043167,ion binding;GO:0003674,molecular_function;GO:0008237,metallopeptidase activity;GO:0016787,hydrolase activity;GO:0044238,primary metabolic process;GO:0008270,zinc ion binding;GO:0004175,endopeptidase activity;GO:0008152,metabolic process;GO:0046914,transition metal ion binding;GO:0003824,catalyt…		0.08246	0.336	2	Contig13330:9145-10250(+)	178513	0	251	125.5	m.6772		1	1	0	0	2	1	1	1	1	0	4
Aqu1.227270	EPRA1	GO:0043285;GO:0008233,peptidase activity;GO:0004222,metalloendopeptidase activity;GO:0043283;GO:0043167,ion binding;GO:0003674,molecular_function;GO:0008237,metallopeptidase activity;GO:0016787,hydrolase activity;GO:0044238,primary metabolic process;GO:0008270,zinc ion binding;GO:0004175,endopeptidase activity;GO:0008152,metabolic process;GO:0046914,transition metal ion binding;GO:0003824,catalyt…		-0.01348	0.388	2	Contig13507:162356-163466(+)	628612	73	715	394	m.6772		1	1	0	0	2	1	1	1	1	0	4
Aqu1.227892	MTNK	GO:0042278,purine nucleoside metabolic process;GO:0009116,nucleoside metabolic process;GO:0000097,sulfur amino acid biosynthetic process;GO:0016053,organic acid biosynthetic process;GO:0006725,cellular aromatic compound metabolic process;GO:0016773,phosphotransferase activity, alcohol group as acceptor;GO:0019284,L-methionine biosynthetic process from S-adenosylmethionine;GO:0033353,S-adenosylmet…	PF01636	-0.05987	0.403	6	Contig13510:632492-634639(+)	687077	152	6989	3570.5	m.17419		1	1	0	0	2	1	1	1	1	0	4
Aqu1.229556	YCIC	GO:0046914,transition metal ion binding;GO:0032553,ribonucleotide binding;GO:0005488,binding;GO:0043167,ion binding;GO:0003674,molecular_function;GO:0046872,metal ion binding;GO:0043169,cation binding;GO:0032555,purine ribonucleotide binding;GO:0032561,guanyl ribonucleotide binding;GO:0000166,nucleotide binding;GO:0008270,zinc ion binding;GO:0019001,guanyl nucleotide binding;GO:0005525,GTP bindin…	PF02492|PF07683	-0.15976	0.395	1	Contig13520:444033-445565(+)	1092842	426	147	286.5	m.20372	m.128959	1	0	1	0	2	1	1	0	1	1	4
Aqu1.212242			PF00753	0.04891	0.282	1	Contig12972:18693-19766(+)	60158	0	596	298	m.1094	m.286463	0	1	1	0	2	1	1	0	1	1	4
Aqu1.222593	LVR	GO:0003674,molecular_function;GO:0008152,metabolic process;GO:0003824,catalytic activity;GO:0055114,oxidation reduction;GO:0008150,biological_process;GO:0005488,binding;GO:0016491,oxidoreductase activity;	PF00106	-0.03454	0.377	1	Contig13446:39745-40716(+)	316285	3	17	10	m.23678	m.9017	1	0	0	1	2	1	1	0	1	1	4
Aqu1.222863	HYIN	GO:0042446,hormone biosynthetic process;GO:0065008,regulation of biological quality;GO:0042445,hormone metabolic process;GO:0009851,auxin biosynthetic process;GO:0016874,ligase activity;GO:0003674,molecular_function;GO:0009058,biosynthetic process;GO:0016787,hydrolase activity;GO:0016884,carbon-nitrogen ligase activity, with glutamine as amido-N-donor;GO:0016879,ligase activity, forming carbon-ni…	PF01425	-0.04057	0.342	1	Contig13450:280375-281658(-)	323115	148	993	570.5	m.29824	m.187296	1	0	0	1	2	1	1	0	1	1	4
Aqu1.213425	EPRA1	GO:0043285;GO:0008233,peptidase activity;GO:0004222,metalloendopeptidase activity;GO:0043283;GO:0043167,ion binding;GO:0003674,molecular_function;GO:0008237,metallopeptidase activity;GO:0016787,hydrolase activity;GO:0044238,primary metabolic process;GO:0008270,zinc ion binding;GO:0004175,endopeptidase activity;GO:0008152,metabolic process;GO:0046914,transition metal ion binding;GO:0003824,catalyt…		0.07364	0.295	1	Contig13085:44163-45152(-)	83430	0	431	215.5	m.6772		1	1	0	0	2	1	1	0	1	0	3
Aqu1.213427	EPRA1	GO:0043285;GO:0008233,peptidase activity;GO:0004222,metalloendopeptidase activity;GO:0043283;GO:0043167,ion binding;GO:0003674,molecular_function;GO:0008237,metallopeptidase activity;GO:0016787,hydrolase activity;GO:0044238,primary metabolic process;GO:0008270,zinc ion binding;GO:0004175,endopeptidase activity;GO:0008152,metabolic process;GO:0046914,transition metal ion binding;GO:0003824,catalyt…		0.03242	0.343	1	Contig13085:49584-50555(-)	83430	816	5	410.5	m.6772		1	1	0	0	2	1	1	0	1	0	3
Aqu1.213434	EPRA1	GO:0043285;GO:0008233,peptidase activity;GO:0004222,metalloendopeptidase activity;GO:0043283;GO:0043167,ion binding;GO:0003674,molecular_function;GO:0008237,metallopeptidase activity;GO:0016787,hydrolase activity;GO:0044238,primary metabolic process;GO:0008270,zinc ion binding;GO:0004175,endopeptidase activity;GO:0008152,metabolic process;GO:0046914,transition metal ion binding;GO:0003824,catalyt…		0.08506	0.3	1	Contig13086:69668-70738(-)	83671	0	98	49	m.6772		1	1	0	0	2	1	1	0	1	0	3
Aqu1.213682	EPSN	GO:0070279,vitamin B6 binding;GO:0016051,carbohydrate biosynthetic process;GO:0000271,polysaccharide biosynthetic process;GO:0009058,biosynthetic process;GO:0044237,cellular metabolic process;GO:0030170,pyridoxal phosphate binding;GO:0005496,steroid binding;GO:0008152,metabolic process;GO:0042180,cellular ketone metabolic process;GO:0003824,catalytic activity;GO:0005488,binding;GO:0016830,carbon-…	PF01041	-0.05446	0.417	1	Contig13104:32679-33887(+)	89266	28	2827	1427.5	m.20654		1	1	0	0	2	1	1	0	1	0	3
Aqu1.213683				-0.04648	0.383	1	Contig13104:34479-36380(-)	89266	9	423	216	m.25197		1	1	0	0	2	1	1	0	1	0	3
Aqu1.217054	EPRA1	GO:0043285;GO:0008233,peptidase activity;GO:0004222,metalloendopeptidase activity;GO:0043283;GO:0043167,ion binding;GO:0003674,molecular_function;GO:0008237,metallopeptidase activity;GO:0016787,hydrolase activity;GO:0044238,primary metabolic process;GO:0008270,zinc ion binding;GO:0004175,endopeptidase activity;GO:0008152,metabolic process;GO:0046914,transition metal ion binding;GO:0003824,catalyt…		0.08029	0.284	1	Contig13290:108714-109685(+)	152569	25	241	133	m.6772		1	1	0	0	2	1	1	0	1	0	3
Aqu1.217565	EPRA1	GO:0043285;GO:0008233,peptidase activity;GO:0004222,metalloendopeptidase activity;GO:0043283;GO:0043167,ion binding;GO:0003674,molecular_function;GO:0008237,metallopeptidase activity;GO:0016787,hydrolase activity;GO:0044238,primary metabolic process;GO:0008270,zinc ion binding;GO:0004175,endopeptidase activity;GO:0008152,metabolic process;GO:0046914,transition metal ion binding;GO:0003824,catalyt…		0.13497	0.286	1	Contig13310:157605-158591(-)	162626	3	118	60.5	m.6772		1	1	0	0	2	1	1	0	1	0	3
Aqu1.217862	YWOF	GO:0005575,cellular_component;GO:0005576,extracellular region;		-0.01032	0.349	1	Contig13320:9501-11723(-)	165701	20	908	464	m.6069		1	1	0	0	2	1	1	0	1	0	3
Aqu1.218126	EPRA1	GO:0043285;GO:0008233,peptidase activity;GO:0004222,metalloendopeptidase activity;GO:0043283;GO:0043167,ion binding;GO:0003674,molecular_function;GO:0008237,metallopeptidase activity;GO:0016787,hydrolase activity;GO:0044238,primary metabolic process;GO:0008270,zinc ion binding;GO:0004175,endopeptidase activity;GO:0008152,metabolic process;GO:0046914,transition metal ion binding;GO:0003824,catalyt…		0.04274	0.339	1	Contig13330:15839-16810(+)	178513	32	263	147.5	m.6772		1	1	0	0	2	1	1	0	1	0	3
Aqu1.218131	EPRA1	GO:0043285;GO:0008233,peptidase activity;GO:0004222,metalloendopeptidase activity;GO:0043283;GO:0043167,ion binding;GO:0003674,molecular_function;GO:0008237,metallopeptidase activity;GO:0016787,hydrolase activity;GO:0044238,primary metabolic process;GO:0008270,zinc ion binding;GO:0004175,endopeptidase activity;GO:0008152,metabolic process;GO:0046914,transition metal ion binding;GO:0003824,catalyt…		-0.04554	0.404	1	Contig13330:32852-33862(-)	178513	2	23176	11589	m.6772		1	1	0	0	2	1	1	0	1	0	3
Aqu1.220837	EPRA1	GO:0043285;GO:0008233,peptidase activity;GO:0004222,metalloendopeptidase activity;GO:0043283;GO:0043167,ion binding;GO:0003674,molecular_function;GO:0008237,metallopeptidase activity;GO:0016787,hydrolase activity;GO:0044238,primary metabolic process;GO:0008270,zinc ion binding;GO:0004175,endopeptidase activity;GO:0008152,metabolic process;GO:0046914,transition metal ion binding;GO:0003824,catalyt…		-0.17348	0.386	1	Contig13409:78825-79778(+)	242181	552	8405	4478.5	m.6772		1	1	0	0	2	1	1	0	1	0	3
Aqu1.222732	YL477	GO:0043285;GO:0008233,peptidase activity;GO:0043283;GO:0003674,molecular_function;GO:0008234,cysteine-type peptidase activity;GO:0016787,hydrolase activity;GO:0044238,primary metabolic process;GO:0004175,endopeptidase activity;GO:0008152,metabolic process;GO:0003824,catalytic activity;GO:0030163,protein catabolic process;GO:0009057,macromolecule catabolic process;GO:0070011,peptidase activity, ac…		0.01045	0.298	1	Contig13448:42575-43771(-)	321212	31	0	15.5		m.190853	1	1	0	0	2	1	1	0	0	1	3
Aqu1.223590	YWOF	GO:0005575,cellular_component;GO:0005576,extracellular region;		0.15914	0.242	1	Contig13463:118016-120211(-)	357742	1	751	376	m.6069		1	1	0	0	2	1	1	0	1	0	3
Aqu1.224355	EPRA1	GO:0043285;GO:0008233,peptidase activity;GO:0004222,metalloendopeptidase activity;GO:0043283;GO:0043167,ion binding;GO:0003674,molecular_function;GO:0008237,metallopeptidase activity;GO:0016787,hydrolase activity;GO:0044238,primary metabolic process;GO:0008270,zinc ion binding;GO:0004175,endopeptidase activity;GO:0008152,metabolic process;GO:0046914,transition metal ion binding;GO:0003824,catalyt…		0.19814	0.255	1	Contig13474:200294-201307(-)	389536	138	227	182.5	m.6772		1	1	0	0	2	1	1	0	1	0	3
Aqu1.224822				-0.1294	0.443	3	Contig13481:248233-249191(-)	419442	153	1096	624.5			1	1	0	0	2	1	1	1	0	0	3
Aqu1.214253				-0.18615	0.455	1	Contig13148:80989-81969(-)	101929	383	582	482.5	m.29960		1	0	1	0	2	1	1	0	1	0	3
Aqu1.211804	APPF	GO:0016020,membrane;GO:0019898,extrinsic to membrane;GO:0048869,cellular developmental process;GO:0022892,substrate-specific transporter activity;GO:0016817,hydrolase activity, acting on acid anhydrides;GO:0016787,hydrolase activity;GO:0005623,cell;GO:0050896,response to stimulus;GO:0015031,protein transport;GO:0051234,establishment of localization;GO:0016887,ATPase activity;GO:0030420,establishm…	PF00005|PF08352|PF00496|PF00528|PF00528|PF00702	-0.85015	0.622	12	Contig12922:19105-30875(+)	54725	6	15	10.5	m.31514	m.214427	1	0	1	0	2	0	0	1	1	1	3
Aqu1.221892			PF05593|PF05593|PF05593|PF05593|PF05593|PF05593|PF05593|PF05593|PF05593|PF05593	-0.15449	0.372	1	Contig13433:93028-97875(-)	274721	4635	776	2705.5	m.42986		1	0	1	0	2	1	1	0	1	0	3
Aqu1.212570	MPR	GO:0043285;GO:0008233,peptidase activity;GO:0043283;GO:0008236,serine-type peptidase activity;GO:0003674,molecular_function;GO:0016787,hydrolase activity;GO:0005576,extracellular region;GO:0044238,primary metabolic process;GO:0005575,cellular_component;GO:0004175,endopeptidase activity;GO:0004252,serine-type endopeptidase activity;GO:0008152,metabolic process;GO:0003824,catalytic activity;GO:0017…		-0.24575	0.446	1	Contig13010:20186-21436(+)	67015	39	2	20.5	m.3293		0	1	1	0	2	1	1	0	1	0	3
Aqu1.218484				0.04381	0.321	1	Contig13341:84063-85109(-)	184313	61	0	30.5	m.9750		0	1	1	0	2	1	1	0	1	0	3
Aqu1.221758				-0.11405	0.375	3	Contig13429:148171-149007(+)	267874	62	27	44.5			0	1	1	0	2	1	1	1	0	0	3
Aqu1.227689	ALKB3	GO:0033554,cellular response to stress;GO:0006259,DNA metabolic process;GO:0044424,intracellular part;GO:0005623,cell;GO:0050896,response to stimulus;GO:0044237,cellular metabolic process;GO:0016702,oxidoreductase activity, acting on single donors with incorporation of molecular oxygen, incorporation of two atoms of oxygen;GO:0034984;GO:0008152,metabolic process;GO:0044464,cell part;GO:0005622,in…		-0.15175	0.41	1	Contig13509:450807-451361(+)	659688	20356	39703	30029.5	m.15848		0	1	0	1	2	1	1	0	1	0	3
Aqu1.214579	ISPE	GO:0016310,phosphorylation;GO:0016773,phosphotransferase activity, alcohol group as acceptor;GO:0044255,cellular lipid metabolic process;GO:0009058,biosynthetic process;GO:0044237,cellular metabolic process;GO:0006796,phosphate metabolic process;GO:0008610,lipid biosynthetic process;GO:0008299,isoprenoid biosynthetic process;GO:0008152,metabolic process;GO:0016301,kinase activity;GO:0003824,catal…	PF00288|PF08544	-0.03232	0.306	1	Contig13171:27486-28505(+)	107399	5	34	19.5			1	1	0	0	2	1	1	0	0	0	2
Aqu1.216203				-0.03996	0.348	1	Contig13252:97052-98521(+)	135186	349	0	174.5			1	1	0	0	2	1	1	0	0	0	2
Aqu1.222731	YL477	GO:0043285;GO:0008233,peptidase activity;GO:0043283;GO:0003674,molecular_function;GO:0008234,cysteine-type peptidase activity;GO:0016787,hydrolase activity;GO:0044238,primary metabolic process;GO:0004175,endopeptidase activity;GO:0008152,metabolic process;GO:0003824,catalytic activity;GO:0030163,protein catabolic process;GO:0009057,macromolecule catabolic process;GO:0070011,peptidase activity, ac…		0.10749	0.35	1	Contig13448:40798-41442(-)	321212	63	0	31.5			1	1	0	0	2	1	1	0	0	0	2
Aqu1.224823				0.00213	0.353	1	Contig13481:249286-250149(-)	419442	59	1231	645			1	1	0	0	2	1	1	0	0	0	2
Aqu1.225614				-0.18956	0.372	1	Contig13489:420510-421967(+)	471759	25	192	108.5			1	1	0	0	2	1	1	0	0	0	2
Aqu1.227326				-0.17002	0.36	1	Contig13507:342221-343831(+)	628612	0	490	245			1	1	0	0	2	1	1	0	0	0	2
Aqu1.212309	YEJF	GO:0006646,phosphatidylethanolamine biosynthetic process;GO:0046486,glycerolipid metabolic process;GO:0005737,cytoplasm;GO:0006066,alcohol metabolic process;GO:0048869,cellular developmental process;GO:0008654,phospholipid biosynthetic process;GO:0042398,cellular amino acid derivative biosynthetic process;GO:0032989,cellular component morphogenesis;GO:0044255,cellular lipid metabolic process;GO:0…	PF02666	-0.19799	0.354	1	Contig12980:23345-24643(+)	62454	6	618	312			1	0	0	1	2	1	1	0	0	0	2
Aqu1.216095				-0.06746	0.464	10	Contig13248:79322-81045(+)	133431	153	60	106.5	m.20988	m.16230	1	0	0	0	1	1	1	1	1	1	5
Aqu1.217333	XYLS	GO:0008152,metabolic process;GO:0003824,catalytic activity;GO:0016798,hydrolase activity, acting on glycosyl bonds;GO:0003674,molecular_function;GO:0004553,hydrolase activity, hydrolyzing O-glycosyl compounds;GO:0016787,hydrolase activity;GO:0044238,primary metabolic process;GO:0005975,carbohydrate metabolic process;GO:0008150,biological_process;		0.06864	0.297	10	Contig13303:32985-34864(-)	158618	107	598	352.5	m.40218	m.286292	1	0	0	0	1	1	1	1	1	1	5
Aqu1.217348	ACBG2	GO:0005737,cytoplasm;GO:0016874,ligase activity;GO:0044424,intracellular part;GO:0044255,cellular lipid metabolic process;GO:0016877,ligase activity, forming carbon-sulfur bonds;GO:0005623,cell;GO:0044237,cellular metabolic process;GO:0008152,metabolic process;GO:0044464,cell part;GO:0005622,intracellular;GO:0042180,cellular ketone metabolic process;GO:0003824,catalytic activity;GO:0032553,ribonu…	PF00501	-0.06598	0.401	11	Contig13303:112462-118233(-)	158618	143	7327	3735	m.35537	m.21669	1	0	0	0	1	1	1	1	1	1	5
Aqu1.217603	TTC28	GO:0003674,molecular_function;GO:0005488,binding;	PF07719|PF00515|PF07719|PF00515|PF07719|PF07719|PF00515|PF07719|PF00515	0.06803	0.334	4	Contig13312:48408-52705(-)	163068	102	62	82	m.20832	m.43807	1	0	0	0	1	1	1	1	1	1	5
Aqu1.220240	BACB	GO:0031177,phosphopantetheine binding;GO:0016855,racemase and epimerase activity, acting on amino acids and derivatives;GO:0016597,amino acid binding;GO:0019842,vitamin binding;GO:0016854,racemase and epimerase activity;GO:0017144,drug metabolic process;GO:0016999,antibiotic metabolic process;GO:0047661,amino-acid racemase activity;GO:0016874,ligase activity;GO:0003674,molecular_function;GO:00228…	PF00501	-0.08035	0.341	13	Contig13392:195783-199809(-)	226272	2099	645	1372	m.13158	m.17067	1	0	0	0	1	1	1	1	1	1	5
Aqu1.221785	XYLS	GO:0008152,metabolic process;GO:0003824,catalytic activity;GO:0016798,hydrolase activity, acting on glycosyl bonds;GO:0003674,molecular_function;GO:0004553,hydrolase activity, hydrolyzing O-glycosyl compounds;GO:0016787,hydrolase activity;GO:0044238,primary metabolic process;GO:0005975,carbohydrate metabolic process;GO:0008150,biological_process;	PF00088|PF01055	0.03801	0.305	24	Contig13429:242494-264269(+)	267874	3030	779	1904.5	m.40218	m.286292	1	0	0	0	1	1	1	1	1	1	5
Aqu1.223143	HMDH	GO:0016020,membrane;GO:0042278,purine nucleoside metabolic process;GO:0009116,nucleoside metabolic process;GO:0006752,group transfer coenzyme metabolic process;GO:0009117,nucleotide metabolic process;GO:0031224,intrinsic to membrane;GO:0044255,cellular lipid metabolic process;GO:0009058,biosynthetic process;GO:0005623,cell;GO:0044237,cellular metabolic process;GO:0008610,lipid biosynthetic proces…	PF00368	-0.1244	0.405	14	Contig13455:210035-214361(+)	335668	1913	1161	1537	m.29713	m.88014	1	0	0	0	1	1	1	1	1	1	5
Aqu1.227146	STS	GO:0016020,membrane;GO:0000003,reproduction;GO:0005783,endoplasmic reticulum;GO:0005626,insoluble fraction;GO:0022414,reproductive process;GO:0005737,cytoplasm;GO:0031224,intrinsic to membrane;GO:0044424,intracellular part;GO:0042598,vesicular fraction;GO:0000267,cell fraction;GO:0044255,cellular lipid metabolic process;GO:0009058,biosynthetic process;GO:0016787,hydrolase activity;GO:0005623,cell…	PF00884	0.08271	0.3	16	Contig13506:288180-291939(+)	626667	2	908	455	m.27037	m.285313	1	0	0	0	1	1	1	1	1	1	5
Aqu1.228238	Y4MH	GO:0003674,molecular_function;GO:0008152,metabolic process;GO:0003824,catalytic activity;GO:0008150,biological_process;	PF04909	-0.07182	0.383	6	Contig13513:260337-261777(-)	765180	153	5295	2724	m.7657	m.41396	1	0	0	0	1	1	1	1	1	1	5
Aqu1.215073	VAC8	GO:0043229,intracellular organelle;GO:0016020,membrane;GO:0031225,anchored to membrane;GO:0005737,cytoplasm;GO:0031224,intrinsic to membrane;GO:0003674,molecular_function;GO:0044424,intracellular part;GO:0005623,cell;GO:0005575,cellular_component;GO:0043226,organelle;GO:0043231,intracellular membrane-bounded organelle;GO:0044464,cell part;GO:0005622,intracellular;GO:0044425,membrane part;GO:00054…	PF00514|PF00514|PF00514|PF00514	0.09942	0.363	9	Contig13198:36603-40132(+)	116513	694	1871	1282.5	m.26816	m.43684	1	0	0	0	1	1	1	1	1	1	5
Aqu1.221973	GFO	GO:0005575,cellular_component;GO:0016614,oxidoreductase activity, acting on CH-OH group of donors;GO:0008152,metabolic process;GO:0044464,cell part;GO:0003824,catalytic activity;GO:0055114,oxidation reduction;GO:0005488,binding;GO:0003674,molecular_function;GO:0047061,glucose-fructose oxidoreductase activity;GO:0005623,cell;GO:0008150,biological_process;GO:0042597,periplasmic space;GO:0016491,oxi…	PF01408|PF02894	0.03628	0.327	6	Contig13434:79291-81470(-)	276290	16	88	52	m.29558	m.13096	1	0	0	0	1	1	1	1	1	1	5
Aqu1.227234				0.07325	0.335	4	Contig13506:620420-626638(-)	626667	54	27	40.5	m.43263	m.272775	1	0	0	0	1	1	1	1	1	1	5
Aqu1.228882				-0.1476	0.419	6	Contig13516:716111-718274(+)	899346	124	13628	6876	m.35678	m.39864	1	0	0	0	1	1	1	1	1	1	5
Aqu1.212083				0.09242	0.347	15	Contig12955:39156-47239(-)	58183	121	522	321.5	m.24284	m.80087	1	0	0	0	1	1	1	1	1	1	5
Aqu1.213314	GSO2	GO:0043687,post-translational protein modification;GO:0016310,phosphorylation;GO:0016773,phosphotransferase activity, alcohol group as acceptor;GO:0044267,cellular protein metabolic process;GO:0005515,protein binding;GO:0048229,gametophyte development;GO:0004672,protein kinase activity;GO:0044237,cellular metabolic process;GO:0004871,signal transducer activity;GO:0006796,phosphate metabolic proce…	PF00560|PF00560|PF00560|PF00560|PF00560|PF00560|PF00560|PF00560|PF00560|PF00560|PF00560|PF00560|PF00560|PF00560|PF00560|PF00560|PF00560|PF00560|PF00560|PF00560|PF00560|PF00560|PF00560|PF00560|PF00560|PF01437	0.01956	0.298	2	Contig13077:32029-35278(-)	81583	218	15474	7846	m.22261	m.16258	1	0	0	0	1	1	1	1	1	1	5
Aqu1.213336	AGAL	GO:0008152,metabolic process;GO:0015925,galactosidase activity;GO:0003824,catalytic activity;GO:0016798,hydrolase activity, acting on glycosyl bonds;GO:0003674,molecular_function;GO:0004553,hydrolase activity, hydrolyzing O-glycosyl compounds;GO:0016787,hydrolase activity;GO:0044238,primary metabolic process;GO:0005975,carbohydrate metabolic process;GO:0008150,biological_process;GO:0004557,alpha-…		0.07127	0.282	4	Contig13079:29015-30306(-)	81900	50	30	40	m.873	m.95995	1	0	0	0	1	1	1	1	1	1	5
Aqu1.213765	AZOB	GO:0006808,regulation of nitrogen utilization;GO:0030528,transcription regulator activity;GO:0055114,oxidation reduction;GO:0003674,molecular_function;GO:0006807,nitrogen compound metabolic process;GO:0019740,nitrogen utilization;GO:0016491,oxidoreductase activity;GO:0008152,metabolic process;GO:0050789,regulation of biological process;GO:0003824,catalytic activity;GO:0005488,binding;GO:0019222,r…	PF05368	-0.13295	0.378	3	Contig13109:45935-47018(+)	91272	1018	12	515	m.33718	m.181361	1	0	0	0	1	1	1	1	1	1	5
Aqu1.213766	AZOB	GO:0006808,regulation of nitrogen utilization;GO:0030528,transcription regulator activity;GO:0055114,oxidation reduction;GO:0003674,molecular_function;GO:0006807,nitrogen compound metabolic process;GO:0019740,nitrogen utilization;GO:0016491,oxidoreductase activity;GO:0008152,metabolic process;GO:0050789,regulation of biological process;GO:0003824,catalytic activity;GO:0005488,binding;GO:0019222,r…	PF05368	-0.00386	0.326	3	Contig13109:49547-50514(+)	91272	1333	1203	1268	m.33718	m.181361	1	0	0	0	1	1	1	1	1	1	5
Aqu1.216558	YY46	GO:0032553,ribonucleotide binding;GO:0005488,binding;GO:0003674,molecular_function;GO:0032555,purine ribonucleotide binding;GO:0000166,nucleotide binding;GO:0032561,guanyl ribonucleotide binding;GO:0019001,guanyl nucleotide binding;GO:0005525,GTP binding;GO:0017076,purine nucleotide binding;	PF00400|PF00400|PF00400|PF00400|PF00400|PF00400|PF00400	-0.04845	0.407	4	Contig13268:124438-125590(+)	141562	4266	1826	3046	m.20215	m.32310	1	0	0	0	1	1	1	1	1	1	5
Aqu1.216799				-0.19685	0.408	2	Contig13281:65936-66928(+)	148503	1331	566	948.5	m.1536	m.29240	1	0	0	0	1	1	1	1	1	1	5
Aqu1.216822	BGAL	GO:0008152,metabolic process;GO:0015925,galactosidase activity;GO:0003824,catalytic activity;GO:0005488,binding;GO:0043167,ion binding;GO:0016798,hydrolase activity, acting on glycosyl bonds;GO:0003674,molecular_function;GO:0043169,cation binding;GO:0004553,hydrolase activity, hydrolyzing O-glycosyl compounds;GO:0004565,beta-galactosidase activity;GO:0016787,hydrolase activity;GO:0044238,primary …	PF03283|PF02837|PF00703	0.06623	0.312	10	Contig13281:141282-145970(+)	148503	8	15059	7533.5	m.40048	m.143333	1	0	0	0	1	1	1	1	1	1	5
Aqu1.217134				0.23805	0.242	22	Contig13294:102923-106143(-)	154666	67	853	460	m.20464	m.29315	1	0	0	0	1	1	1	1	1	1	5
Aqu1.217140				0.20547	0.237	20	Contig13294:124975-128941(-)	154666	23	373	198	m.20464	m.29315	1	0	0	0	1	1	1	1	1	1	5
Aqu1.217342	SAV	GO:0005524,ATP binding;GO:0001882,nucleoside binding;GO:0003674,molecular_function;GO:0016817,hydrolase activity, acting on acid anhydrides;GO:0016787,hydrolase activity;GO:0000166,nucleotide binding;GO:0017111,nucleoside-triphosphatase activity;GO:0016462,pyrophosphatase activity;GO:0003824,catalytic activity;GO:0032553,ribonucleotide binding;GO:0005488,binding;GO:0032555,purine ribonucleotide b…	PF00004|PF00004	0.02454	0.378	20	Contig13303:75921-81748(-)	158618	935	3181	2058	m.40312	m.218539	1	0	0	0	1	1	1	1	1	1	5
Aqu1.217780				0.00455	0.329	6	Contig13316:83725-85973(-)	164389	8125	478	4301.5	m.23940	m.16716	1	0	0	0	1	1	1	1	1	1	5
Aqu1.218847	FABG	GO:0016053,organic acid biosynthetic process;GO:0044255,cellular lipid metabolic process;GO:0009058,biosynthetic process;GO:0044237,cellular metabolic process;GO:0008610,lipid biosynthetic process;GO:0016614,oxidoreductase activity, acting on CH-OH group of donors;GO:0016616,oxidoreductase activity, acting on the CH-OH group of donors, NAD or NADP as acceptor;GO:0008152,metabolic process;GO:00167…	PF00106	0.07364	0.289	5	Contig13350:139836-142224(+)	188795	16	228	122	m.26175	m.285748	1	0	0	0	1	1	1	1	1	1	5
Aqu1.218850	DAPA	GO:0043648,dicarboxylic acid metabolic process;GO:0019877,diaminopimelate biosynthetic process;GO:0016053,organic acid biosynthetic process;GO:0005737,cytoplasm;GO:0009066,aspartate family amino acid metabolic process;GO:0044424,intracellular part;GO:0009058,biosynthetic process;GO:0005623,cell;GO:0044237,cellular metabolic process;GO:0016835,carbon-oxygen lyase activity;GO:0006519,cellular amino…		0.19101	0.3	10	Contig13350:147592-149250(+)	188795	75	148	111.5	m.31443	m.31858	1	0	0	0	1	1	1	1	1	1	5
Aqu1.219206	ARSK	GO:0005575,cellular_component;GO:0008152,metabolic process;GO:0008484,sulfuric ester hydrolase activity;GO:0003824,catalytic activity;GO:0005488,binding;GO:0043167,ion binding;GO:0016788,hydrolase activity, acting on ester bonds;GO:0003674,molecular_function;GO:0046872,metal ion binding;GO:0043169,cation binding;GO:0016787,hydrolase activity;GO:0005509,calcium ion binding;GO:0005576,extracellular…		-0.0271	0.368	6	Contig13360:134138-137211(-)	196602	60	498	279	m.16344	m.28185	1	0	0	0	1	1	1	1	1	1	5
Aqu1.219552	BXL2	GO:0044421,extracellular region part;GO:0030312,external encapsulating structure;GO:0003674,molecular_function;GO:0004553,hydrolase activity, hydrolyzing O-glycosyl compounds;GO:0016787,hydrolase activity;GO:0005623,cell;GO:0005576,extracellular region;GO:0044238,primary metabolic process;GO:0005975,carbohydrate metabolic process;GO:0005575,cellular_component;GO:0031012,extracellular matrix;GO:00…	PF00933|PF01915	-0.21233	0.459	26	Contig13372:153368-157772(-)	203912	5476	2789	4132.5	m.26748	m.4985	1	0	0	0	1	1	1	1	1	1	5
Aqu1.221201	GLPF	GO:0016020,membrane;GO:0019400,alditol metabolic process;GO:0006066,alcohol metabolic process;GO:0031224,intrinsic to membrane;GO:0003674,molecular_function;GO:0006071,glycerol metabolic process;GO:0005623,cell;GO:0016021,integral to membrane;GO:0044238,primary metabolic process;GO:0005975,carbohydrate metabolic process;GO:0044237,cellular metabolic process;GO:0019751,polyol metabolic process;GO:…	PF00230	-0.03067	0.345	2	Contig13416:182790-183805(-)	249486	1	41	21	m.6544	m.92366	1	0	0	0	1	1	1	1	1	1	5
Aqu1.221334	MIAA	GO:0044237,cellular metabolic process;GO:0008152,metabolic process;GO:0006139,nucleobase, nucleoside, nucleotide and nucleic acid metabolic process;GO:0003824,catalytic activity;GO:0032553,ribonucleotide binding;GO:0005488,binding;GO:0016765,transferase activity, transferring alkyl or aryl (other than methyl) groups;GO:0043169,cation binding;GO:0043170,macromolecule metabolic process;GO:0032559,a…	PF01715	0.06258	0.343	8	Contig13420:147383-149650(-)	255743	63	0	31.5	m.31166	m.89064	1	0	0	0	1	1	1	1	1	1	5
Aqu1.221621	YR261			0.08463	0.335	2	Contig13427:50119-50825(+)	264747	367	434	400.5	m.12226	m.31707	1	0	0	0	1	1	1	1	1	1	5
Aqu1.222085	ARSB	GO:0016020,membrane;GO:0015142,tricarboxylic acid transmembrane transporter activity;GO:0031224,intrinsic to membrane;GO:0022892,substrate-specific transporter activity;GO:0005623,cell;GO:0015103,inorganic anion transmembrane transporter activity;GO:0051234,establishment of localization;GO:0022891,substrate-specific transmembrane transporter activity;GO:0006842,tricarboxylic acid transport;GO:004…	PF03600	-0.16734	0.351	4	Contig13435:258001-260252(+)	277867	5631	24915	15273	m.21692	m.284259	1	0	0	0	1	1	1	1	1	1	5
Aqu1.222848	ST7R	GO:0016020,membrane;GO:0005783,endoplasmic reticulum;GO:0016132,brassinosteroid biosynthetic process;GO:0016129,phytosteroid biosynthetic process;GO:0016628,oxidoreductase activity, acting on the CH-CH group of donors, NAD or NADP as acceptor;GO:0005737,cytoplasm;GO:0006066,alcohol metabolic process;GO:0031224,intrinsic to membrane;GO:0047598,7-dehydrocholesterol reductase activity;GO:0044424,int…	PF01222	-0.15962	0.362	5	Contig13450:188814-191271(+)	323115	162	389	275.5	m.24005	m.21139	1	0	0	0	1	1	1	1	1	1	5
Aqu1.223014	ISPF	GO:0051188,cofactor biosynthetic process;GO:0046148,pigment biosynthetic process;GO:0044434,chloroplast part;GO:0015994,chlorophyll metabolic process;GO:0005737,cytoplasm;GO:0044424,intracellular part;GO:0044255,cellular lipid metabolic process;GO:0009058,biosynthetic process;GO:0005623,cell;GO:0044422,organelle part;GO:0044237,cellular metabolic process;GO:0008610,lipid biosynthetic process;GO:0…	PF02185|PF02542	0.04164	0.301	9	Contig13453:147601-149875(-)	325163	202	1001	601.5	m.31329	m.53876	1	0	0	0	1	1	1	1	1	1	5
Aqu1.223479	ARGE	GO:0008233,peptidase activity;GO:0031988,membrane-bounded vesicle;GO:0016053,organic acid biosynthetic process;GO:0005737,cytoplasm;GO:0009058,biosynthetic process;GO:0005623,cell;GO:0044237,cellular metabolic process;GO:0009084,glutamine family amino acid biosynthetic process;GO:0006519,cellular amino acid and derivative metabolic process;GO:0008152,metabolic process;GO:0006520,cellular amino ac…		0.10163	0.315	7	Contig13460:258300-260702(+)	354714	26	592	309	m.18440	m.42809	1	0	0	0	1	1	1	1	1	1	5
Aqu1.224215	YY46	GO:0032553,ribonucleotide binding;GO:0005488,binding;GO:0003674,molecular_function;GO:0032555,purine ribonucleotide binding;GO:0000166,nucleotide binding;GO:0032561,guanyl ribonucleotide binding;GO:0019001,guanyl nucleotide binding;GO:0005525,GTP binding;GO:0017076,purine nucleotide binding;	PF00400|PF00400|PF00400|PF00400|PF00400|PF00400|PF00400	0.0002	0.371	4	Contig13471:315419-318532(+)	378009	11	522	266.5	m.14937	m.3918	1	0	0	0	1	1	1	1	1	1	5
Aqu1.225140	AGAL	GO:0008152,metabolic process;GO:0015925,galactosidase activity;GO:0003824,catalytic activity;GO:0016798,hydrolase activity, acting on glycosyl bonds;GO:0003674,molecular_function;GO:0004553,hydrolase activity, hydrolyzing O-glycosyl compounds;GO:0016787,hydrolase activity;GO:0044238,primary metabolic process;GO:0005975,carbohydrate metabolic process;GO:0008150,biological_process;GO:0004557,alpha-…		-0.05172	0.326	14	Contig13484:432518-435084(+)	452841	0	893	446.5	m.41652	m.14310	1	0	0	0	1	1	1	1	1	1	5
Aqu1.225141	AGAL	GO:0008152,metabolic process;GO:0015925,galactosidase activity;GO:0003824,catalytic activity;GO:0016798,hydrolase activity, acting on glycosyl bonds;GO:0003674,molecular_function;GO:0004553,hydrolase activity, hydrolyzing O-glycosyl compounds;GO:0016787,hydrolase activity;GO:0044238,primary metabolic process;GO:0005975,carbohydrate metabolic process;GO:0008150,biological_process;GO:0004557,alpha-…		0.15815	0.272	14	Contig13484:435289-437186(+)	452841	1	885	443	m.41652	m.14310	1	0	0	0	1	1	1	1	1	1	5
Aqu1.226457	YMO1	GO:0003674,molecular_function;GO:0008152,metabolic process;GO:0003824,catalytic activity;GO:0055114,oxidation reduction;GO:0008150,biological_process;GO:0005488,binding;GO:0016491,oxidoreductase activity;	PF01408|PF02894	0.23755	0.267	6	Contig13499:514860-516136(+)	528196	2	51	26.5	m.29557	m.13096	1	0	0	0	1	1	1	1	1	1	5
Aqu1.226458	YM94	GO:0006769,nicotinamide metabolic process;GO:0006739,NADP metabolic process;GO:0019362,pyridine nucleotide metabolic process;GO:0046496,nicotinamide nucleotide metabolic process;GO:0005737,cytoplasm;GO:0009117,nucleotide metabolic process;GO:0044424,intracellular part;GO:0005515,protein binding;GO:0005623,cell;GO:0044237,cellular metabolic process;GO:0008152,metabolic process;GO:0006766,vitamin m…	PF01408|PF02894	0.27439	0.219	6	Contig13499:516189-517484(+)	528196	0	66	33	m.29557	m.13096	1	0	0	0	1	1	1	1	1	1	5
Aqu1.226460	GFO	GO:0005575,cellular_component;GO:0016614,oxidoreductase activity, acting on CH-OH group of donors;GO:0008152,metabolic process;GO:0044464,cell part;GO:0003824,catalytic activity;GO:0055114,oxidation reduction;GO:0005488,binding;GO:0003674,molecular_function;GO:0047061,glucose-fructose oxidoreductase activity;GO:0005623,cell;GO:0008150,biological_process;GO:0042597,periplasmic space;GO:0016491,oxi…	PF01408|PF02894	0.05241	0.326	6	Contig13499:519811-522398(+)	528196	82	5	43.5	m.29558	m.13096	1	0	0	0	1	1	1	1	1	1	5
Aqu1.226841				0.2093	0.27	12	Contig13503:62418-68013(-)	587059	17	3509	1763	m.35956	m.3302	1	0	0	0	1	1	1	1	1	1	5
Aqu1.226911	ARSB	GO:0016020,membrane;GO:0015142,tricarboxylic acid transmembrane transporter activity;GO:0031224,intrinsic to membrane;GO:0022892,substrate-specific transporter activity;GO:0005623,cell;GO:0015103,inorganic anion transmembrane transporter activity;GO:0051234,establishment of localization;GO:0022891,substrate-specific transmembrane transporter activity;GO:0006842,tricarboxylic acid transport;GO:004…		0.10119	0.291	4	Contig13504:13135-20178(-)	596002	0	65	32.5	m.27733	m.284259	1	0	0	0	1	1	1	1	1	1	5
Aqu1.226982	YIHQ	GO:0008152,metabolic process;GO:0004558,alpha-glucosidase activity;GO:0003824,catalytic activity;GO:0016798,hydrolase activity, acting on glycosyl bonds;GO:0003674,molecular_function;GO:0015926,glucosidase activity;GO:0004553,hydrolase activity, hydrolyzing O-glycosyl compounds;GO:0016787,hydrolase activity;GO:0044238,primary metabolic process;GO:0005975,carbohydrate metabolic process;GO:0008150,…	PF01055	0.10284	0.271	8	Contig13504:370588-372842(+)	596002	82	178	130	m.11591	m.8029	1	0	0	0	1	1	1	1	1	1	5
Aqu1.227481	ARGE	GO:0008233,peptidase activity;GO:0031988,membrane-bounded vesicle;GO:0016053,organic acid biosynthetic process;GO:0005737,cytoplasm;GO:0009058,biosynthetic process;GO:0005623,cell;GO:0044237,cellular metabolic process;GO:0009084,glutamine family amino acid biosynthetic process;GO:0006519,cellular amino acid and derivative metabolic process;GO:0008152,metabolic process;GO:0006520,cellular amino ac…	PF01546|PF07687	0.02192	0.31	12	Contig13508:272531-275070(+)	638965	644	25493	13068.5	m.18440	m.42809	1	0	0	0	1	1	1	1	1	1	5
Aqu1.227740	BXL2	GO:0044421,extracellular region part;GO:0030312,external encapsulating structure;GO:0003674,molecular_function;GO:0004553,hydrolase activity, hydrolyzing O-glycosyl compounds;GO:0016787,hydrolase activity;GO:0005623,cell;GO:0005576,extracellular region;GO:0044238,primary metabolic process;GO:0005975,carbohydrate metabolic process;GO:0005575,cellular_component;GO:0031012,extracellular matrix;GO:00…	PF00933|PF01915	0.16061	0.272	24	Contig13509:602870-606854(+)	659688	2	364	183	m.26082	m.4985	1	0	0	0	1	1	1	1	1	1	5
Aqu1.227741	BXL5	GO:0044421,extracellular region part;GO:0030312,external encapsulating structure;GO:0003674,molecular_function;GO:0004553,hydrolase activity, hydrolyzing O-glycosyl compounds;GO:0016787,hydrolase activity;GO:0005623,cell;GO:0005576,extracellular region;GO:0044238,primary metabolic process;GO:0005975,carbohydrate metabolic process;GO:0005575,cellular_component;GO:0031012,extracellular matrix;GO:00…	PF00933|PF01915	0.20164	0.258	23	Contig13509:607103-610691(+)	659688	38	1484	761	m.26082	m.4985	1	0	0	0	1	1	1	1	1	1	5
Aqu1.227742	BXL2	GO:0044421,extracellular region part;GO:0030312,external encapsulating structure;GO:0003674,molecular_function;GO:0004553,hydrolase activity, hydrolyzing O-glycosyl compounds;GO:0016787,hydrolase activity;GO:0005623,cell;GO:0005576,extracellular region;GO:0044238,primary metabolic process;GO:0005975,carbohydrate metabolic process;GO:0005575,cellular_component;GO:0031012,extracellular matrix;GO:00…	PF00933|PF01915	0.06663	0.308	25	Contig13509:611725-618642(+)	659688	17039	7460	12249.5	m.26748	m.4985	1	0	0	0	1	1	1	1	1	1	5
Aqu1.227853	Y3136	GO:0043229,intracellular organelle;GO:0005506,iron ion binding;GO:0055114,oxidation reduction;GO:0043167,ion binding;GO:0003674,molecular_function;GO:0044424,intracellular part;GO:0005623,cell;GO:0016491,oxidoreductase activity;GO:0043231,intracellular membrane-bounded organelle;GO:0005575,cellular_component;GO:0043226,organelle;GO:0005634,nucleus;GO:0008152,metabolic process;GO:0044464,cell part…	PF02668	-0.08914	0.355	9	Contig13510:441476-443914(+)	687077	166	182	174	m.35630	m.105615	1	0	0	0	1	1	1	1	1	1	5
Aqu1.228570	ACSL5	GO:0016020,membrane;GO:0019867,outer membrane;GO:0005626,insoluble fraction;GO:0031090,organelle membrane;GO:0005737,cytoplasm;GO:0042598,vesicular fraction;GO:0044255,cellular lipid metabolic process;GO:0016877,ligase activity, forming carbon-sulfur bonds;GO:0005623,cell;GO:0044422,organelle part;GO:0044237,cellular metabolic process;GO:0005792,microsome;GO:0008152,metabolic process;GO:0005622,i…	PF00569|PF00501|PF07993	-0.03141	0.388	20	Contig13514:717697-737517(-)	817803	148	1576	862	m.42516	m.87090	1	0	0	0	1	1	1	1	1	1	5
Aqu1.229540	RHAMD	GO:0044106,cellular amine metabolic process;GO:0000287,magnesium ion binding;GO:0043167,ion binding;GO:0003674,molecular_function;GO:0006807,nitrogen compound metabolic process;GO:0016829,lyase activity;GO:0050032,L-rhamnonate dehydratase activity;GO:0016836,hydro-lyase activity;GO:0044238,primary metabolic process;GO:0044237,cellular metabolic process;GO:0016835,carbon-oxygen lyase activity;GO:0…	PF02746|PF01188	0.11245	0.326	13	Contig13520:327257-330335(-)	1092842	255	3478	1866.5	m.24444	m.26317	1	0	0	0	1	1	1	1	1	1	5
Aqu1.229646	YRKH	GO:0003674,molecular_function;GO:0016787,hydrolase activity;GO:0003824,catalytic activity;	PF00753|PF00581|PF00581	-0.06354	0.387	16	Contig13520:773595-777006(-)	1092842	2317	1888	2102.5	m.35440	m.63152	1	0	0	0	1	1	1	1	1	1	5
Aqu1.229772	ZUPT	GO:0016020,membrane;GO:0030001,metal ion transport;GO:0031224,intrinsic to membrane;GO:0022892,substrate-specific transporter activity;GO:0005623,cell;GO:0051234,establishment of localization;GO:0022891,substrate-specific transmembrane transporter activity;GO:0046873,metal ion transmembrane transporter activity;GO:0000041,transition metal ion transport;GO:0044464,cell part;GO:0044425,membrane par…	PF02535	-0.14306	0.388	5	Contig13521:362652-364836(+)	1425252	1591	1055	1323	m.10319	m.181217	1	0	0	0	1	1	1	1	1	1	5
Aqu1.214787	FRAS1	GO:0016020,membrane;GO:0044421,extracellular region part;GO:0002009,morphogenesis of an epithelium;GO:0031224,intrinsic to membrane;GO:0005515,protein binding;GO:0005623,cell;GO:0044420,extracellular matrix part;GO:0015031,protein transport;GO:0005604,basement membrane;GO:0051234,establishment of localization;GO:0009653,anatomical structure morphogenesis;GO:0048729,tissue morphogenesis;GO:0044464…	PF03160|PF03160	0.28191	0.212	14	Contig13182:58698-63156(-)	111648	8	210	109	m.43182	m.38031	0	1	0	0	1	1	1	1	1	1	5
Aqu1.218692				0.03621	0.264	4	Contig13347:33267-34778(+)	187877	7	688	347.5	m.40678	m.78993	0	1	0	0	1	1	1	1	1	1	5
Aqu1.227351	Spherulin			-0.04354	0.336	2	Contig13507:408593-410884(-)	628612	442	11	226.5	m.6638	m.4640	0	1	0	0	1	1	1	1	1	1	5
Aqu1.218723				-0.16277	0.427	11	Contig13347:130719-133141(+)	187877	848	359	603.5	m.36528	m.15694	0	0	1	0	1	1	1	1	1	1	5
Aqu1.229658				0.0309	0.33	10	Contig13520:834982-837119(-)	1092842	673	1373	1023	m.22004	m.150244	0	0	1	0	1	1	1	1	1	1	5
Aqu1.217791	TMTC3	GO:0016020,membrane;GO:0005575,cellular_component;GO:0044464,cell part;GO:0044425,membrane part;GO:0005488,binding;GO:0003674,molecular_function;GO:0031224,intrinsic to membrane;GO:0005623,cell;GO:0016021,integral to membrane;	PF07719|PF00515|PF07719|PF00515|PF07719|PF00515	0.01524	0.387	4	Contig13316:127035-128596(-)	164389	103	405	254	m.37797	m.122072	0	0	1	0	1	1	1	1	1	1	5
Aqu1.213981	RFESD	GO:0051537,2 iron, 2 sulfur cluster binding;GO:0008152,metabolic process;GO:0005506,iron ion binding;GO:0046914,transition metal ion binding;GO:0003824,catalytic activity;GO:0055114,oxidation reduction;GO:0051536,iron-sulfur cluster binding;GO:0005488,binding;GO:0043167,ion binding;GO:0003674,molecular_function;GO:0043169,cation binding;GO:0046872,metal ion binding;GO:0008150,biological_process;G…	PF00355	0.1946	0.288	3	Contig13126:23221-24591(+)	94809	2	79	40.5	m.15154	m.4920	0	0	1	0	1	1	1	1	1	1	5
Aqu1.218449	NPLA	GO:0005737,cytoplasm;GO:0003674,molecular_function;GO:0044424,intracellular part;GO:0016829,lyase activity;GO:0005623,cell;GO:0044238,primary metabolic process;GO:0005975,carbohydrate metabolic process;GO:0005575,cellular_component;GO:0008747,N-acetylneuraminate lyase activity;GO:0008152,metabolic process;GO:0005622,intracellular;GO:0044464,cell part;GO:0003824,catalytic activity;GO:0016833,oxo-a…		-0.00949	0.332	9	Contig13340:101374-103117(-)	183237	838	6075	3456.5	m.21211	m.285531	0	0	1	0	1	1	1	1	1	1	5
Aqu1.222568	ANR45	GO:0016020,membrane;GO:0019867,outer membrane;GO:0044434,chloroplast part;GO:0031090,organelle membrane;GO:0005737,cytoplasm;GO:0005623,cell;GO:0044422,organelle part;GO:0009941,chloroplast envelope;GO:0009707,chloroplast outer membrane;GO:0044237,cellular metabolic process;GO:0015031,protein transport;GO:0051234,establishment of localization;GO:0009607,response to biotic stimulus;GO:0006457,prot…	PF00023|PF00023|PF00023	0.05362	0.341	4	Contig13445:199377-200292(+)	312069	100	323	211.5	m.17504	m.4117	0	0	1	0	1	1	1	1	1	1	5
Aqu1.213811	PAT	GO:0009447,putrescine catabolic process;GO:0070279,vitamin B6 binding;GO:0044237,cellular metabolic process;GO:0005496,steroid binding;GO:0030170,pyridoxal phosphate binding;GO:0006576,cellular biogenic amine metabolic process;GO:0006519,cellular amino acid and derivative metabolic process;GO:0006598,polyamine catabolic process;GO:0006595,polyamine metabolic process;GO:0044270,cellular nitrogen c…	PF00202	0.00318	0.331	1	Contig13111:40903-42303(+)	91766	91	888	489.5	m.33149	m.85181	1	0	0	0	1	1	1	0	1	1	4
Aqu1.216955	DCDA	GO:0043648,dicarboxylic acid metabolic process;GO:0016053,organic acid biosynthetic process;GO:0009066,aspartate family amino acid metabolic process;GO:0009058,biosynthetic process;GO:0044237,cellular metabolic process;GO:0006519,cellular amino acid and derivative metabolic process;GO:0008152,metabolic process;GO:0006520,cellular amino acid metabolic process;GO:0009085,lysine biosynthetic process…	PF02784|PF00278	-0.14872	0.368	1	Contig13287:33589-34863(-)	151951	7	15	11	m.32142	m.4604	1	0	0	0	1	1	1	0	1	1	4
Aqu1.216962	DCDA	GO:0043648,dicarboxylic acid metabolic process;GO:0016053,organic acid biosynthetic process;GO:0009066,aspartate family amino acid metabolic process;GO:0009058,biosynthetic process;GO:0044237,cellular metabolic process;GO:0006519,cellular amino acid and derivative metabolic process;GO:0008152,metabolic process;GO:0006520,cellular amino acid metabolic process;GO:0009085,lysine biosynthetic process…	PF02784|PF00278	-0.1345	0.371	1	Contig13287:62390-63664(-)	151951	25	199	112	m.32142	m.4604	1	0	0	0	1	1	1	0	1	1	4
Aqu1.218280	SAHH	GO:0016801,hydrolase activity, acting on ether bonds;GO:0005737,cytoplasm;GO:0003674,molecular_function;GO:0044424,intracellular part;GO:0016787,hydrolase activity;GO:0005623,cell;GO:0044237,cellular metabolic process;GO:0004013,adenosylhomocysteinase activity;GO:0005575,cellular_component;GO:0008152,metabolic process;GO:0044464,cell part;GO:0006730,one-carbon metabolic process;GO:0005622,intrace…		0.06945	0.351	1	Contig13335:115761-116822(+)	182009	124	0	62	m.15439	m.12787	1	0	0	0	1	1	1	0	1	1	4
Aqu1.219189	P20D1	GO:0043285;GO:0008233,peptidase activity;GO:0043283;GO:0046983,protein dimerization activity;GO:0043167,ion binding;GO:0003674,molecular_function;GO:0005515,protein binding;GO:0008237,metallopeptidase activity;GO:0016787,hydrolase activity;GO:0005576,extracellular region;GO:0044238,primary metabolic process;GO:0008270,zinc ion binding;GO:0005575,cellular_component;GO:0008152,metabolic process;GO:…	PF01546|PF07687	-0.13367	0.388	1	Contig13360:47964-49460(-)	196602	1483	1663	1573	m.14319	m.107569	1	0	0	0	1	1	1	0	1	1	4
Aqu1.219342	T1RA	GO:0006259,DNA metabolic process;GO:0016817,hydrolase activity, acting on acid anhydrides;GO:0016787,hydrolase activity;GO:0044237,cellular metabolic process;GO:0009035,Type I site-specific deoxyribonuclease activity;GO:0008152,metabolic process;GO:0016462,pyrophosphatase activity;GO:0006139,nucleobase, nucleoside, nucleotide and nucleic acid metabolic process;GO:0032553,ribonucleotide binding;GO…	PF04851|PF00270	0.12469	0.263	3	Contig13365:59679-62607(-)	199631	9	670	339.5	m.38265		1	0	0	0	1	1	1	1	1	0	4
Aqu1.219660	EPRA1	GO:0043285;GO:0008233,peptidase activity;GO:0004222,metalloendopeptidase activity;GO:0043283;GO:0043167,ion binding;GO:0003674,molecular_function;GO:0008237,metallopeptidase activity;GO:0016787,hydrolase activity;GO:0044238,primary metabolic process;GO:0008270,zinc ion binding;GO:0004175,endopeptidase activity;GO:0008152,metabolic process;GO:0046914,transition metal ion binding;GO:0003824,catalyt…		-0.01782	0.407	11	Contig13374:135115-137636(+)	207355	405	979	692	m.6772		1	0	0	0	1	1	1	1	1	0	4
Aqu1.220630	BGA13	GO:0048046,apoplast;GO:0043167,ion binding;GO:0003674,molecular_function;GO:0004553,hydrolase activity, hydrolyzing O-glycosyl compounds;GO:0016787,hydrolase activity;GO:0005576,extracellular region;GO:0044238,primary metabolic process;GO:0005975,carbohydrate metabolic process;GO:0005575,cellular_component;GO:0008152,metabolic process;GO:0005529,sugar binding;GO:0003824,catalytic activity;GO:0015…	PF08531|PF05592|PF02140|PF02140	0.09246	0.3	1	Contig13403:40111-43524(+)	236441	2	6528	3265	m.36290	m.123984	1	0	0	0	1	1	1	0	1	1	4
Aqu1.224310	YPQQ	GO:0003674,molecular_function;GO:0006807,nitrogen compound metabolic process;GO:0008152,metabolic process;GO:0016787,hydrolase activity;GO:0003824,catalytic activity;GO:0008150,biological_process;GO:0016810,hydrolase activity, acting on carbon-nitrogen (but not peptide) bonds;	PF00795	-0.1706	0.426	1	Contig13473:220899-221714(+)	385273	70	176	123	m.37460	m.60575	1	0	0	0	1	1	1	0	1	1	4
Aqu1.227479	SULF	GO:0008152,metabolic process;GO:0008484,sulfuric ester hydrolase activity;GO:0004065,arylsulfatase activity;GO:0003824,catalytic activity;GO:0005488,binding;GO:0043167,ion binding;GO:0016788,hydrolase activity, acting on ester bonds;GO:0003674,molecular_function;GO:0046872,metal ion binding;GO:0043169,cation binding;GO:0016787,hydrolase activity;GO:0005509,calcium ion binding;GO:0008150,biologica…	PF00884	0.03293	0.354	1	Contig13508:267501-269027(-)	638965	21	5213	2617	m.41537	m.3792	1	0	0	0	1	1	1	0	1	1	4
Aqu1.214840				-0.08466	0.353	1	Contig13185:46295-49951(+)	112453	118	3406	1762	m.43706	m.240943	1	0	0	0	1	1	1	0	1	1	4
Aqu1.222698	APT	GO:0046083,adenine metabolic process;GO:0042278,purine nucleoside metabolic process;GO:0009116,nucleoside metabolic process;GO:0006725,cellular aromatic compound metabolic process;GO:0005737,cytoplasm;GO:0044424,intracellular part;GO:0005623,cell;GO:0043174,nucleoside salvage;GO:0044237,cellular metabolic process;GO:0043096,purine base salvage;GO:0008152,metabolic process;GO:0044464,cell part;GO:…		-0.17599	0.386	2	Contig13447:197942-199096(-)	318999	65	731	398	m.12753		1	0	0	0	1	1	1	1	1	0	4
Aqu1.224342			PF05593|PF05593|PF05593|PF05593|PF05593|PF05593|PF05593|PF05593|PF05593	-0.05926	0.336	2	Contig13474:55950-60991(+)	389536	5047	13	2530	m.42986		1	0	0	0	1	1	1	1	1	0	4
Aqu1.226978			PF00756	0.04014	0.273	1	Contig13504:355597-356769(+)	596002	51	75	63	m.10719	m.24428	1	0	0	0	1	1	1	0	1	1	4
Aqu1.213767	YTFG	GO:0006808,regulation of nitrogen utilization;GO:0030528,transcription regulator activity;GO:0055114,oxidation reduction;GO:0003674,molecular_function;GO:0006807,nitrogen compound metabolic process;GO:0019740,nitrogen utilization;GO:0016491,oxidoreductase activity;GO:0008152,metabolic process;GO:0050789,regulation of biological process;GO:0003824,catalytic activity;GO:0005488,binding;GO:0019222,r…	PF05368	-0.06967	0.342	1	Contig13109:51982-52863(+)	91272	43	45	44	m.33718	m.181361	1	0	0	0	1	1	1	0	1	1	4
Aqu1.214422	YTFG	GO:0006808,regulation of nitrogen utilization;GO:0030528,transcription regulator activity;GO:0055114,oxidation reduction;GO:0003674,molecular_function;GO:0006807,nitrogen compound metabolic process;GO:0019740,nitrogen utilization;GO:0016491,oxidoreductase activity;GO:0008152,metabolic process;GO:0050789,regulation of biological process;GO:0003824,catalytic activity;GO:0005488,binding;GO:0019222,r…	PF05368	-0.06584	0.322	1	Contig13161:60526-61530(-)	104924	2257	125	1191	m.33718	m.181361	1	0	0	0	1	1	1	0	1	1	4
Aqu1.214423	YTFG	GO:0006808,regulation of nitrogen utilization;GO:0030528,transcription regulator activity;GO:0055114,oxidation reduction;GO:0003674,molecular_function;GO:0006807,nitrogen compound metabolic process;GO:0019740,nitrogen utilization;GO:0016491,oxidoreductase activity;GO:0008152,metabolic process;GO:0050789,regulation of biological process;GO:0003824,catalytic activity;GO:0005488,binding;GO:0019222,r…	PF05368	-0.0039	0.308	1	Contig13161:61709-62605(-)	104924	43	155	99	m.34293	m.181361	1	0	0	0	1	1	1	0	1	1	4
Aqu1.218581	SMT1	GO:0008757,S-adenosylmethionine-dependent methyltransferase activity;GO:0008168,methyltransferase activity;GO:0006066,alcohol metabolic process;GO:0008202,steroid metabolic process;GO:0003674,molecular_function;GO:0016741,transferase activity, transferring one-carbon groups;GO:0044255,cellular lipid metabolic process;GO:0009058,biosynthetic process;GO:0044238,primary metabolic process;GO:0044237,…	PF08241|PF08242	0.0763	0.412	5	Contig13344:86913-88225(-)	185591	6	374	190	m.7185		1	0	0	0	1	1	1	1	1	0	4
Aqu1.219808			PF01565	-0.09389	0.379	1	Contig13379:94934-96748(+)	210877	25	714	369.5	m.19797	m.36301	1	0	0	0	1	1	1	0	1	1	4
Aqu1.221200	GLPF	GO:0016020,membrane;GO:0019400,alditol metabolic process;GO:0006066,alcohol metabolic process;GO:0031224,intrinsic to membrane;GO:0003674,molecular_function;GO:0006071,glycerol metabolic process;GO:0005623,cell;GO:0016021,integral to membrane;GO:0044238,primary metabolic process;GO:0005975,carbohydrate metabolic process;GO:0044237,cellular metabolic process;GO:0019751,polyol metabolic process;GO:…	PF00230	0.01985	0.352	1	Contig13416:181184-181917(-)	249486	0	81	40.5	m.6544	m.92366	1	0	0	0	1	1	1	0	1	1	4
Aqu1.221211			PF03171	0.00728	0.316	1	Contig13416:219660-220991(+)	249486	409	62	235.5	m.31068	m.213171	1	0	0	0	1	1	1	0	1	1	4
Aqu1.221663	YFNA	GO:0016020,membrane;GO:0022804,active transmembrane transporter activity;GO:0005342,organic acid transmembrane transporter activity;GO:0005275,amine transmembrane transporter activity;GO:0015837,amine transport;GO:0031224,intrinsic to membrane;GO:0003674,molecular_function;GO:0022892,substrate-specific transporter activity;GO:0005623,cell;GO:0016021,integral to membrane;GO:0046942,carboxylic acid…	PF00324	0.05978	0.323	9	Contig13427:222093-226318(-)	264747	265	1057	661	m.36449		1	0	0	0	1	1	1	1	1	0	4
Aqu1.221665	YFNA	GO:0016020,membrane;GO:0022804,active transmembrane transporter activity;GO:0005342,organic acid transmembrane transporter activity;GO:0005275,amine transmembrane transporter activity;GO:0015837,amine transport;GO:0031224,intrinsic to membrane;GO:0003674,molecular_function;GO:0022892,substrate-specific transporter activity;GO:0005623,cell;GO:0016021,integral to membrane;GO:0046942,carboxylic acid…	PF00324	-0.09076	0.35	5	Contig13427:226422-230334(+)	264747	979	2507	1743	m.36451		1	0	0	0	1	1	1	1	1	0	4
Aqu1.222279				-0.17013	0.402	1	Contig13438:147415-149712(+)	280044	70	404	237	m.39619	m.6149	1	0	0	0	1	1	1	0	1	1	4
Aqu1.222919	BGAL	GO:0008152,metabolic process;GO:0015925,galactosidase activity;GO:0003824,catalytic activity;GO:0005488,binding;GO:0043167,ion binding;GO:0016798,hydrolase activity, acting on glycosyl bonds;GO:0003674,molecular_function;GO:0043169,cation binding;GO:0004553,hydrolase activity, hydrolyzing O-glycosyl compounds;GO:0004565,beta-galactosidase activity;GO:0016787,hydrolase activity;GO:0044238,primary …	PF02837|PF08258|PF02837|PF08258	0.10977	0.298	4	Contig13452:17306-37010(-)	323826	2	174	88	m.35984		1	0	0	0	1	1	1	1	1	0	4
Aqu1.223489	CD123	GO:0005575,cellular_component;GO:0044464,cell part;GO:0005622,intracellular;GO:0005737,cytoplasm;GO:0044424,intracellular part;GO:0051301,cell division;GO:0005623,cell;GO:0009987,cellular process;GO:0007049,cell cycle;GO:0008150,biological_process;		-0.17324	0.458	1	Contig13460:314562-315671(-)	354714	234	1252	743	m.27731	m.19325	1	0	0	0	1	1	1	0	1	1	4
Aqu1.226061	YEAH	GO:0043229,intracellular organelle;GO:0051716,cellular response to stimulus;GO:0033554,cellular response to stress;GO:0006950,response to stress;GO:0005737,cytoplasm;GO:0003674,molecular_function;GO:0044424,intracellular part;GO:0005829,cytosol;GO:0005623,cell;GO:0050896,response to stimulus;GO:0016491,oxidoreductase activity;GO:0043231,intracellular membrane-bounded organelle;GO:0043226,organell…	PF01408|PF08635	-0.20244	0.409	3	Contig13495:41258-42629(+)	497074	194	262	228	m.37587		1	0	0	0	1	1	1	1	1	0	4
Aqu1.226462	FUCO1	GO:0048046,apoplast;GO:0004560,alpha-L-fucosidase activity;GO:0043167,ion binding;GO:0003674,molecular_function;GO:0004553,hydrolase activity, hydrolyzing O-glycosyl compounds;GO:0016787,hydrolase activity;GO:0005576,extracellular region;GO:0044238,primary metabolic process;GO:0005975,carbohydrate metabolic process;GO:0005575,cellular_component;GO:0008152,metabolic process;GO:0003824,catalytic ac…		-0.10006	0.382	1	Contig13500:9227-10612(-)	541027	16	1253	634.5	m.40820	m.4155	1	0	0	0	1	1	1	0	1	1	4
Aqu1.226741	FUCO1	GO:0005737,cytoplasm;GO:0004560,alpha-L-fucosidase activity;GO:0044424,intracellular part;GO:0005515,protein binding;GO:0016787,hydrolase activity;GO:0005623,cell;GO:0044237,cellular metabolic process;GO:0008152,metabolic process;GO:0044464,cell part;GO:0005622,intracellular;GO:0003824,catalytic activity;GO:0005488,binding;GO:0043169,cation binding;GO:0043227,membrane-bounded organelle;GO:0043170…		-0.17307	0.389	1	Contig13501:362255-363091(+)	574148	5	315	160	m.40820	m.4155	1	0	0	0	1	1	1	0	1	1	4
Aqu1.226759	Y1586	GO:0016020,membrane;GO:0065008,regulation of biological quality;GO:0006885,regulation of pH;GO:0015299,solute:hydrogen antiporter activity;GO:0030001,metal ion transport;GO:0031224,intrinsic to membrane;GO:0022892,substrate-specific transporter activity;GO:0015077,monovalent inorganic cation transmembrane transporter activity;GO:0005623,cell;GO:0015078,hydrogen ion transmembrane transporter activ…	PF03553	0.02717	0.322	22	Contig13501:505522-516003(-)	574148	3854	227	2040.5	m.27575		1	0	0	0	1	1	1	1	1	0	4
Aqu1.227241				-0.11083	0.374	1	Contig13507:31206-33722(-)	628612	712	4509	2610.5	m.23806	m.6183	1	0	0	0	1	1	1	0	1	1	4
Aqu1.227615	ARSB	GO:0016020,membrane;GO:0015142,tricarboxylic acid transmembrane transporter activity;GO:0031224,intrinsic to membrane;GO:0022892,substrate-specific transporter activity;GO:0005623,cell;GO:0015103,inorganic anion transmembrane transporter activity;GO:0051234,establishment of localization;GO:0022891,substrate-specific transmembrane transporter activity;GO:0006842,tricarboxylic acid transport;GO:004…	PF03600	-0.08309	0.333	1	Contig13509:144413-146164(+)	659688	300	14	157	m.27733	m.284259	1	0	0	0	1	1	1	0	1	1	4
Aqu1.228290				-0.20918	0.396	1	Contig13513:486480-487814(-)	765180	150	0	75	m.9244	m.13999	1	0	0	0	1	1	1	0	1	1	4
Aqu1.228396	GPMB	GO:0046365,monosaccharide catabolic process;GO:0006096,glycolysis;GO:0006066,alcohol metabolic process;GO:0016868,intramolecular transferase activity, phosphotransferases;GO:0003674,molecular_function;GO:0046164,alcohol catabolic process;GO:0044238,primary metabolic process;GO:0005975,carbohydrate metabolic process;GO:0044237,cellular metabolic process;GO:0016052,carbohydrate catabolic process;GO…	PF00300	-0.04049	0.366	5	Contig13514:93412-94336(+)	817803	274	449	361.5	m.13714		1	0	0	0	1	1	1	1	1	0	4
Aqu1.229192	AGAL	GO:0008152,metabolic process;GO:0015925,galactosidase activity;GO:0003824,catalytic activity;GO:0016798,hydrolase activity, acting on glycosyl bonds;GO:0003674,molecular_function;GO:0004553,hydrolase activity, hydrolyzing O-glycosyl compounds;GO:0016787,hydrolase activity;GO:0044238,primary metabolic process;GO:0005975,carbohydrate metabolic process;GO:0008150,biological_process;GO:0004557,alpha-…		0.01676	0.328	1	Contig13519:101134-101766(+)	1050623	3	1400	701.5	m.787	m.95995	1	0	0	0	1	1	1	0	1	1	4
Aqu1.229905				-0.15409	0.432	7	Contig13521:872743-873863(-)	1425252	253	111	182	m.39843		1	0	0	0	1	1	1	1	1	0	4
Aqu1.229907				-0.11516	0.369	6	Contig13521:875290-878813(-)	1425252	1683	1739	1711	m.39843		1	0	0	0	1	1	1	1	1	0	4
Aqu1.212243			PF00753	0.01108	0.297	1	Contig12972:20478-21518(+)	60158	0	132	66	m.22905	m.286463	0	1	0	0	1	1	1	0	1	1	4
Aqu1.214133			PF05168	-0.20119	0.461	1	Contig13138:78029-78544(-)	98118	1	338	169.5	m.24878	m.283425	0	1	0	0	1	1	1	0	1	1	4
Aqu1.214478	YJ48	GO:0043229,intracellular organelle;GO:0051716,cellular response to stimulus;GO:0033554,cellular response to stress;GO:0008168,methyltransferase activity;GO:0006950,response to stress;GO:0005737,cytoplasm;GO:0003674,molecular_function;GO:0044424,intracellular part;GO:0016741,transferase activity, transferring one-carbon groups;GO:0005829,cytosol;GO:0005623,cell;GO:0050896,response to stimulus;GO:0…	PF08241|PF08242	0.02481	0.268	1	Contig13164:79711-80439(+)	106129	2720	273	1496.5	m.28427	m.18579	0	1	0	0	1	1	1	0	1	1	4
Aqu1.215433				-0.20396	0.288	2	Contig13215:16202-16616(+)	120457	0	25	12.5	m.2459		0	1	0	0	1	1	1	1	1	0	4
Aqu1.215510	EPRA1	GO:0043285;GO:0008233,peptidase activity;GO:0004222,metalloendopeptidase activity;GO:0043283;GO:0043167,ion binding;GO:0003674,molecular_function;GO:0008237,metallopeptidase activity;GO:0016787,hydrolase activity;GO:0044238,primary metabolic process;GO:0008270,zinc ion binding;GO:0004175,endopeptidase activity;GO:0008152,metabolic process;GO:0046914,transition metal ion binding;GO:0003824,catalyt…		0.11967	0.301	3	Contig13219:92552-93534(+)	122246	22	88	55	m.6772		0	1	0	0	1	1	1	1	1	0	4
Aqu1.216718			PF00753	-0.06696	0.364	1	Contig13277:42211-43212(+)	146872	0	1087	543.5	m.32705	m.286463	0	1	0	0	1	1	1	0	1	1	4
Aqu1.217048	EPRA1	GO:0043285;GO:0008233,peptidase activity;GO:0004222,metalloendopeptidase activity;GO:0043283;GO:0043167,ion binding;GO:0003674,molecular_function;GO:0008237,metallopeptidase activity;GO:0016787,hydrolase activity;GO:0044238,primary metabolic process;GO:0008270,zinc ion binding;GO:0004175,endopeptidase activity;GO:0008152,metabolic process;GO:0046914,transition metal ion binding;GO:0003824,catalyt…		0.08346	0.354	2	Contig13290:86964-88021(+)	152569	39	0	19.5	m.6772		0	1	0	0	1	1	1	1	1	0	4
Aqu1.217470	LIN41	GO:0005575,cellular_component;GO:0044464,cell part;GO:0005622,intracellular;GO:0046914,transition metal ion binding;GO:0005737,cytoplasm;GO:0005488,binding;GO:0043167,ion binding;GO:0003674,molecular_function;GO:0044424,intracellular part;GO:0043169,cation binding;GO:0046872,metal ion binding;GO:0005515,protein binding;GO:0005623,cell;GO:0008270,zinc ion binding;	PF01436|PF01436|PF01436|PF01436|PF01436	0.01185	0.363	1	Contig13308:11930-12952(+)	160961	39	900	469.5	m.22951	m.12855	0	1	0	0	1	1	1	0	1	1	4
Aqu1.217479	EPRA1	GO:0043285;GO:0008233,peptidase activity;GO:0004222,metalloendopeptidase activity;GO:0043283;GO:0043167,ion binding;GO:0003674,molecular_function;GO:0008237,metallopeptidase activity;GO:0016787,hydrolase activity;GO:0044238,primary metabolic process;GO:0008270,zinc ion binding;GO:0004175,endopeptidase activity;GO:0008152,metabolic process;GO:0046914,transition metal ion binding;GO:0003824,catalyt…		-0.05098	0.372	2	Contig13308:41533-42269(-)	160961	6	1766	886	m.6772		0	1	0	0	1	1	1	1	1	0	4
Aqu1.217570	MPR	GO:0043285;GO:0008233,peptidase activity;GO:0043283;GO:0008236,serine-type peptidase activity;GO:0003674,molecular_function;GO:0016787,hydrolase activity;GO:0005576,extracellular region;GO:0044238,primary metabolic process;GO:0005575,cellular_component;GO:0004175,endopeptidase activity;GO:0004252,serine-type endopeptidase activity;GO:0008152,metabolic process;GO:0003824,catalytic activity;GO:0017…		-0.13249	0.423	1	Contig13311:20853-21929(+)	163010	69	7049	3559	m.30463	m.8723	0	1	0	0	1	1	1	0	1	1	4
Aqu1.217986	SAV2	GO:0005575,cellular_component;GO:0005576,extracellular region;	PF01382	0.08217	0.294	4	Contig13324:161096-161878(+)	172983	0	3697	1848.5	m.11485		0	1	0	0	1	1	1	1	1	0	4
Aqu1.217988	SAV2	GO:0005575,cellular_component;GO:0005576,extracellular region;	PF01382	0.00566	0.289	4	Contig13324:168471-169262(+)	172983	0	27	13.5	m.11485		0	1	0	0	1	1	1	1	1	0	4
Aqu1.218279	RL16	GO:0005737,cytoplasm;GO:0032991,macromolecular complex;GO:0044267,cellular protein metabolic process;GO:0044424,intracellular part;GO:0009058,biosynthetic process;GO:0005623,cell;GO:0044237,cellular metabolic process;GO:0003735,structural constituent of ribosome;GO:0043228,non-membrane-bounded organelle;GO:0008152,metabolic process;GO:0044464,cell part;GO:0005622,intracellular;GO:0000049,tRNA bin…	PF00252	-0.19421	0.388	3	Contig13335:114699-115310(-)	182009	479	354	416.5	m.36657		0	1	0	0	1	1	1	1	1	0	4
Aqu1.218626	EPRA1	GO:0043285;GO:0008233,peptidase activity;GO:0004222,metalloendopeptidase activity;GO:0043283;GO:0043167,ion binding;GO:0003674,molecular_function;GO:0008237,metallopeptidase activity;GO:0016787,hydrolase activity;GO:0044238,primary metabolic process;GO:0008270,zinc ion binding;GO:0004175,endopeptidase activity;GO:0008152,metabolic process;GO:0046914,transition metal ion binding;GO:0003824,catalyt…		0.01128	0.336	2	Contig13345:44981-46490(+)	186180	1012	0	506	m.6772		0	1	0	0	1	1	1	1	1	0	4
Aqu1.218627	EPRA1	GO:0043285;GO:0008233,peptidase activity;GO:0004222,metalloendopeptidase activity;GO:0043283;GO:0043167,ion binding;GO:0003674,molecular_function;GO:0008237,metallopeptidase activity;GO:0016787,hydrolase activity;GO:0044238,primary metabolic process;GO:0008270,zinc ion binding;GO:0004175,endopeptidase activity;GO:0008152,metabolic process;GO:0046914,transition metal ion binding;GO:0003824,catalyt…		0.05276	0.356	3	Contig13345:47025-48257(+)	186180	242	360	301	m.6772		0	1	0	0	1	1	1	1	1	0	4
Aqu1.218785				-0.0559	0.347	4	Contig13349:55972-56909(+)	188762	7889	1402	4645.5	m.24146		0	1	0	0	1	1	1	1	1	0	4
Aqu1.218791				-0.13803	0.468	2	Contig13349:59567-60245(+)	188762	32	10	21	m.24146		0	1	0	0	1	1	1	1	1	0	4
Aqu1.218798				-0.09387	0.386	2	Contig13349:94911-95605(+)	188762	186	1935	1060.5	m.24146		0	1	0	0	1	1	1	1	1	0	4
Aqu1.219073	EPRA1	GO:0043285;GO:0008233,peptidase activity;GO:0004222,metalloendopeptidase activity;GO:0043283;GO:0043167,ion binding;GO:0003674,molecular_function;GO:0008237,metallopeptidase activity;GO:0016787,hydrolase activity;GO:0044238,primary metabolic process;GO:0008270,zinc ion binding;GO:0004175,endopeptidase activity;GO:0008152,metabolic process;GO:0046914,transition metal ion binding;GO:0003824,catalyt…		-0.07347	0.368	3	Contig13356:48841-50324(-)	194124	1564	273	918.5	m.6772		0	1	0	0	1	1	1	1	1	0	4
Aqu1.219344				0.2433	0.228	3	Contig13365:72781-73899(-)	199631	23	1197	610	m.38265		0	1	0	0	1	1	1	1	1	0	4
Aqu1.219345				0.13637	0.283	4	Contig13365:78746-80097(-)	199631	1	150	75.5	m.38265		0	1	0	0	1	1	1	1	1	0	4
Aqu1.220838	EPRA1	GO:0043285;GO:0008233,peptidase activity;GO:0004222,metalloendopeptidase activity;GO:0043283;GO:0043167,ion binding;GO:0003674,molecular_function;GO:0008237,metallopeptidase activity;GO:0016787,hydrolase activity;GO:0044238,primary metabolic process;GO:0008270,zinc ion binding;GO:0004175,endopeptidase activity;GO:0008152,metabolic process;GO:0046914,transition metal ion binding;GO:0003824,catalyt…		-0.23685	0.405	2	Contig13409:80730-81837(+)	242181	15	21554	10784.5	m.6772		0	1	0	0	1	1	1	1	1	0	4
Aqu1.221951				-0.16313	0.325	1	Contig13433:274283-274648(-)	274721	0	194	97	m.35091	m.4155	0	1	0	0	1	1	1	0	1	1	4
Aqu1.222063				-0.0606	0.408	2	Contig13435:190929-192571(+)	277867	122	0	61	m.45335		0	1	0	0	1	1	1	1	1	0	4
Aqu1.223856	EPRA1	GO:0043285;GO:0008233,peptidase activity;GO:0004222,metalloendopeptidase activity;GO:0043283;GO:0043167,ion binding;GO:0003674,molecular_function;GO:0008237,metallopeptidase activity;GO:0016787,hydrolase activity;GO:0044238,primary metabolic process;GO:0008270,zinc ion binding;GO:0004175,endopeptidase activity;GO:0008152,metabolic process;GO:0046914,transition metal ion binding;GO:0003824,catalyt…		0.03026	0.305	3	Contig13467:211846-213134(-)	366066	1322	889	1105.5	m.6772		0	1	0	0	1	1	1	1	1	0	4
Aqu1.226375	BIOC	GO:0009110,vitamin biosynthetic process;GO:0008168,methyltransferase activity;GO:0016053,organic acid biosynthetic process;GO:0006768,biotin metabolic process;GO:0009058,biosynthetic process;GO:0044237,cellular metabolic process;GO:0044272,sulfur compound biosynthetic process;GO:0006766,vitamin metabolic process;GO:0008152,metabolic process;GO:0046483,heterocycle metabolic process;GO:0042180,cell…	PF08241|PF08242	0.07752	0.357	1	Contig13499:122480-123229(+)	528196	0	166	83	m.29296	m.18579	0	1	0	0	1	1	1	0	1	1	4
Aqu1.226656	235L	GO:0003674,molecular_function;GO:0016741,transferase activity, transferring one-carbon groups;GO:0008152,metabolic process;GO:0008168,methyltransferase activity;GO:0016740,transferase activity;GO:0003824,catalytic activity;GO:0008150,biological_process;	PF08241|PF08242	-0.3659	0.46	1	Contig13501:83391-84122(-)	574148	3365	0	1682.5	m.42826	m.18579	0	1	0	0	1	1	1	0	1	1	4
Aqu1.226658				-0.12927	0.379	4	Contig13501:86666-88615(+)	574148	8302	310	4306	m.17332		0	1	0	0	1	1	1	1	1	0	4
Aqu1.229363				-0.21891	0.389	1	Contig13519:723950-724351(-)	1050623	2370	1111	1740.5	m.43695	m.71255	0	1	0	0	1	1	1	0	1	1	4
Aqu1.214130	ATE1	GO:0043687,post-translational protein modification;GO:0051603,proteolysis involved in cellular protein catabolic process;GO:0044257,cellular protein catabolic process;GO:0005737,cytoplasm;GO:0044267,cellular protein metabolic process;GO:0044424,intracellular part;GO:0005623,cell;GO:0044237,cellular metabolic process;GO:0016755,transferase activity, transferring amino-acyl groups;GO:0016746,transf…	PF04376|PF04377	-0.25832	0.435	1	Contig13138:64868-66520(+)	98118	2608	18726	10667	m.34655	m.142016	0	0	1	0	1	1	1	0	1	1	4
Aqu1.216643				-0.08028	0.368	10	Contig13273:87204-88947(-)	144437	590	599	594.5	m.14254		0	0	1	0	1	1	1	1	1	0	4
Aqu1.230002				0.12997	0.251	1	Contig13521:1224308-1226452(-)	1425252	12	5964	2988	m.41746		1	0	0	0	1	1	1	0	1	0	3
Aqu1.214943	BGAL	GO:0008152,metabolic process;GO:0015925,galactosidase activity;GO:0003824,catalytic activity;GO:0005488,binding;GO:0043167,ion binding;GO:0016798,hydrolase activity, acting on glycosyl bonds;GO:0003674,molecular_function;GO:0043169,cation binding;GO:0004553,hydrolase activity, hydrolyzing O-glycosyl compounds;GO:0004565,beta-galactosidase activity;GO:0016787,hydrolase activity;GO:0044238,primary …	PF02837	0.08997	0.288	1	Contig13191:36319-39231(-)	114682	7	1160	583.5	m.40048		1	0	0	0	1	1	1	0	1	0	3
Aqu1.216968	BGAL	GO:0008152,metabolic process;GO:0015925,galactosidase activity;GO:0003824,catalytic activity;GO:0005488,binding;GO:0043167,ion binding;GO:0016798,hydrolase activity, acting on glycosyl bonds;GO:0003674,molecular_function;GO:0043169,cation binding;GO:0004553,hydrolase activity, hydrolyzing O-glycosyl compounds;GO:0004565,beta-galactosidase activity;GO:0016787,hydrolase activity;GO:0044238,primary …	PF02837|PF00703	0.04518	0.311	1	Contig13287:85100-88027(+)	151951	0	3409	1704.5	m.40048		1	0	0	0	1	1	1	0	1	0	3
Aqu1.229440			PF07719|PF00515|PF07719|PF00515|PF07719|PF00515	-0.09545	0.361	3	Contig13519:961197-962961(+)	1050623	250	1145	697.5			1	0	0	0	1	1	1	1	0	0	3
Aqu1.213448	EPRA1	GO:0043285;GO:0008233,peptidase activity;GO:0004222,metalloendopeptidase activity;GO:0043283;GO:0043167,ion binding;GO:0003674,molecular_function;GO:0008237,metallopeptidase activity;GO:0016787,hydrolase activity;GO:0044238,primary metabolic process;GO:0008270,zinc ion binding;GO:0004175,endopeptidase activity;GO:0008152,metabolic process;GO:0046914,transition metal ion binding;GO:0003824,catalyt…		-0.0082	0.331	1	Contig13087:59936-60916(+)	83977	15	13	14	m.6772		0	1	0	0	1	1	1	0	1	0	3
Aqu1.214262				0.05603	0.337	1	Contig13149:23044-23910(-)	101942	2	21	11.5	m.9750		0	1	0	0	1	1	1	0	1	0	3
Aqu1.217331	EPRA1	GO:0043285;GO:0008233,peptidase activity;GO:0004222,metalloendopeptidase activity;GO:0043283;GO:0043167,ion binding;GO:0003674,molecular_function;GO:0008237,metallopeptidase activity;GO:0016787,hydrolase activity;GO:0044238,primary metabolic process;GO:0008270,zinc ion binding;GO:0004175,endopeptidase activity;GO:0008152,metabolic process;GO:0046914,transition metal ion binding;GO:0003824,catalyt…		-0.10052	0.365	1	Contig13303:27515-28498(+)	158618	32	7518	3775	m.6772		0	1	0	0	1	1	1	0	1	0	3
Aqu1.217332	EPRA1	GO:0043285;GO:0008233,peptidase activity;GO:0004222,metalloendopeptidase activity;GO:0043283;GO:0043167,ion binding;GO:0003674,molecular_function;GO:0008237,metallopeptidase activity;GO:0016787,hydrolase activity;GO:0044238,primary metabolic process;GO:0008270,zinc ion binding;GO:0004175,endopeptidase activity;GO:0008152,metabolic process;GO:0046914,transition metal ion binding;GO:0003824,catalyt…		-0.04915	0.347	1	Contig13303:29838-30830(+)	158618	0	1903	951.5	m.6772		0	1	0	0	1	1	1	0	1	0	3
Aqu1.219075	EPRA1	GO:0043285;GO:0008233,peptidase activity;GO:0004222,metalloendopeptidase activity;GO:0043283;GO:0043167,ion binding;GO:0003674,molecular_function;GO:0008237,metallopeptidase activity;GO:0016787,hydrolase activity;GO:0044238,primary metabolic process;GO:0008270,zinc ion binding;GO:0004175,endopeptidase activity;GO:0008152,metabolic process;GO:0046914,transition metal ion binding;GO:0003824,catalyt…		0.05009	0.314	1	Contig13356:51533-52537(-)	194124	23	27	25	m.6772		0	1	0	0	1	1	1	0	1	0	3
Aqu1.221755				-0.0693	0.382	2	Contig13429:145072-145949(+)	267874	659	856	757.5			0	1	0	0	1	1	1	1	0	0	3
Aqu1.221787	EPRA1	GO:0043285;GO:0008233,peptidase activity;GO:0004222,metalloendopeptidase activity;GO:0043283;GO:0043167,ion binding;GO:0003674,molecular_function;GO:0008237,metallopeptidase activity;GO:0016787,hydrolase activity;GO:0044238,primary metabolic process;GO:0008270,zinc ion binding;GO:0004175,endopeptidase activity;GO:0008152,metabolic process;GO:0046914,transition metal ion binding;GO:0003824,catalyt…		-0.03233	0.316	1	Contig13429:259401-260474(-)	267874	0	312	156	m.23964		0	1	0	0	1	1	1	0	1	0	3
Aqu1.224071	EPRA1	GO:0043285;GO:0008233,peptidase activity;GO:0004222,metalloendopeptidase activity;GO:0043283;GO:0043167,ion binding;GO:0003674,molecular_function;GO:0008237,metallopeptidase activity;GO:0016787,hydrolase activity;GO:0044238,primary metabolic process;GO:0008270,zinc ion binding;GO:0004175,endopeptidase activity;GO:0008152,metabolic process;GO:0046914,transition metal ion binding;GO:0003824,catalyt…		-0.21725	0.48	1	Contig13470:124950-125960(+)	375458	123	1349	736	m.6772		0	1	0	0	1	1	1	0	1	0	3
Aqu1.224966	NRM	GO:0043229,intracellular organelle;GO:0016020,membrane;GO:0005635,nuclear envelope;GO:0044446,intracellular organelle part;GO:0031967,organelle envelope;GO:0031224,intrinsic to membrane;GO:0012505,endomembrane system;GO:0044424,intracellular part;GO:0005623,cell;GO:0016021,integral to membrane;GO:0044422,organelle part;GO:0005575,cellular_component;GO:0043226,organelle;GO:0043231,intracellular me…		-0.02236	0.384	1	Contig13482:398638-399414(+)	425674	8	368	188	m.38571		0	1	0	0	1	1	1	0	1	0	3
Aqu1.225010				0.07185	0.297	1	Contig13483:313806-314834(+)	446790	1	257	129	m.8284		0	1	0	0	1	1	1	0	1	0	3
Aqu1.225873				-0.05058	0.39	1	Contig13492:191259-191576(-)	476668	299	789	544	m.19312		0	1	0	0	1	1	1	0	1	0	3
Aqu1.226052				-0.26683	0.463	1	Contig13495:10177-10645(+)	497074	1036	0	518	m.46801		0	1	0	0	1	1	1	0	1	0	3
Aqu1.228189	ABF1	GO:0019566,arabinose metabolic process;GO:0043283;GO:0006066,alcohol metabolic process;GO:0003674,molecular_function;GO:0004553,hydrolase activity, hydrolyzing O-glycosyl compounds;GO:0016787,hydrolase activity;GO:0046373,L-arabinose metabolic process;GO:0044238,primary metabolic process;GO:0005975,carbohydrate metabolic process;GO:0046556,alpha-N-arabinofuranosidase activity;GO:0031221,arabinan …	PF05270	0.02488	0.402	1	Contig13513:67408-68067(+)	765180	55	3512	1783.5	m.18599		0	1	0	0	1	1	1	0	1	0	3
Aqu1.228216			PF05270	0.07345	0.265	1	Contig13513:197201-197953(+)	765180	85	0	42.5	m.9871		0	1	0	0	1	1	1	0	1	0	3
Aqu1.225889	MURC	GO:0044085,cellular component biogenesis;GO:0065008,regulation of biological quality;GO:0005737,cytoplasm;GO:0044036,cell wall macromolecule metabolic process;GO:0006024,glycosaminoglycan biosynthetic process;GO:0000270,peptidoglycan metabolic process;GO:0048869,cellular developmental process;GO:0032989,cellular component morphogenesis;GO:0009058,biosynthetic process;GO:0005623,cell;GO:0044237,ce…	PF01225|PF08245|PF02875	-0.16763	0.348	1	Contig13492:250495-251847(+)	476668	193	57	125			1	0	0	0	1	1	1	0	0	0	2
Aqu1.215374				-0.11566	0.397	1	Contig13213:12939-14657(+)	119874	0	1533	766.5			1	0	0	0	1	1	1	0	0	0	2
Aqu1.220832				0.01386	0.308	1	Contig13409:45483-47864(-)	242181	32	1147	589.5			1	0	0	0	1	1	1	0	0	0	2
Aqu1.225360				0.04379	0.325	1	Contig13487:252199-253071(+)	464049	89	0	44.5			1	0	0	0	1	1	1	0	0	0	2
Aqu1.225361				0.22033	0.272	1	Contig13487:253352-254383(+)	464049	3	22	12.5			1	0	0	0	1	1	1	0	0	0	2
Aqu1.225362				0.16797	0.257	1	Contig13487:257835-258860(+)	464049	3	150	76.5			1	0	0	0	1	1	1	0	0	0	2
Aqu1.225363				0.21522	0.291	1	Contig13487:258981-260015(+)	464049	5	74	39.5			1	0	0	0	1	1	1	0	0	0	2
Aqu1.221759				0.08005	0.301	1	Contig13429:149768-150472(+)	267874	61	492	276.5			0	1	0	0	1	1	1	0	0	0	2
Aqu1.221760				0.15851	0.303	1	Contig13429:152211-152906(+)	267874	36	139	87.5			0	1	0	0	1	1	1	0	0	0	2
PUTATIVE HGTS THAT FAIL THE EXPRESSION FILTER
Aqu1.218396	ARSB	GO:0016020,membrane;GO:0015142,tricarboxylic acid transmembrane transporter activity;GO:0031224,intrinsic to membrane;GO:0022892,substrate-specific transporter activity;GO:0005623,cell;GO:0015103,inorganic anion transmembrane transporter activity;GO:0051234,establishment of localization;GO:0022891,substrate-specific transmembrane transporter activity;GO:0006842,tricarboxylic acid transport;GO:004…		0.10034	0.268	2	Contig13339:26202-27915(-)	182355	5	0	2.5	m.27733	m.284259	1	0	0	0	1	1	1	1	1	1	5
Aqu1.219456	YR261			0.14647	0.302	2	Contig13369:61256-61865(-)	201297	1	1	1	m.12226	m.31707	1	0	0	0	1	1	1	1	1	1	5
Aqu1.221941	SYW	GO:0016876,ligase activity, forming aminoacyl-tRNA and related compounds;GO:0004830,tryptophan-tRNA ligase activity;GO:0016875,ligase activity, forming carbon-oxygen bonds;GO:0005737,cytoplasm;GO:0016874,ligase activity;GO:0044267,cellular protein metabolic process;GO:0044424,intracellular part;GO:0009058,biosynthetic process;GO:0005623,cell;GO:0043039,tRNA aminoacylation;GO:0044237,cellular meta…		-0.24733	0.373	2	Contig13433:245278-245533(+)	274721	7	0	3.5	m.9895	m.5008	0	1	0	0	1	1	1	1	1	1	5
Aqu1.213426	EPRA1	GO:0043285;GO:0008233,peptidase activity;GO:0004222,metalloendopeptidase activity;GO:0043283;GO:0043167,ion binding;GO:0003674,molecular_function;GO:0008237,metallopeptidase activity;GO:0016787,hydrolase activity;GO:0044238,primary metabolic process;GO:0008270,zinc ion binding;GO:0004175,endopeptidase activity;GO:0008152,metabolic process;GO:0046914,transition metal ion binding;GO:0003824,catalyt…		0.09092	0.312	2	Contig13085:47341-48446(-)	83430	2	10	6	m.6772		1	1	0	0	2	1	1	1	1	0	4
Aqu1.217029	EPRA1	GO:0043285;GO:0008233,peptidase activity;GO:0004222,metalloendopeptidase activity;GO:0043283;GO:0043167,ion binding;GO:0003674,molecular_function;GO:0008237,metallopeptidase activity;GO:0016787,hydrolase activity;GO:0044238,primary metabolic process;GO:0008270,zinc ion binding;GO:0004175,endopeptidase activity;GO:0008152,metabolic process;GO:0046914,transition metal ion binding;GO:0003824,catalyt…		0.09406	0.328	2	Contig13289:132042-133150(-)	152446	3	7	5	m.6772		1	1	0	0	2	1	1	1	1	0	4
Aqu1.217047	EPRA1	GO:0043285;GO:0008233,peptidase activity;GO:0004222,metalloendopeptidase activity;GO:0043283;GO:0043167,ion binding;GO:0003674,molecular_function;GO:0008237,metallopeptidase activity;GO:0016787,hydrolase activity;GO:0044238,primary metabolic process;GO:0008270,zinc ion binding;GO:0004175,endopeptidase activity;GO:0008152,metabolic process;GO:0046914,transition metal ion binding;GO:0003824,catalyt…		0.02848	0.345	2	Contig13290:84503-85605(+)	152569	9	6	7.5	m.6772		1	1	0	0	2	1	1	1	1	0	4
Aqu1.217053	EPRA1	GO:0043285;GO:0008233,peptidase activity;GO:0004222,metalloendopeptidase activity;GO:0043283;GO:0043167,ion binding;GO:0003674,molecular_function;GO:0008237,metallopeptidase activity;GO:0016787,hydrolase activity;GO:0044238,primary metabolic process;GO:0008270,zinc ion binding;GO:0004175,endopeptidase activity;GO:0008152,metabolic process;GO:0046914,transition metal ion binding;GO:0003824,catalyt…		0.0478	0.3	2	Contig13290:104545-105650(+)	152569	6	12	9	m.6772		1	1	0	0	2	1	1	1	1	0	4
Aqu1.217063	EPRA1	GO:0043285;GO:0008233,peptidase activity;GO:0004222,metalloendopeptidase activity;GO:0043283;GO:0043167,ion binding;GO:0003674,molecular_function;GO:0008237,metallopeptidase activity;GO:0016787,hydrolase activity;GO:0044238,primary metabolic process;GO:0008270,zinc ion binding;GO:0004175,endopeptidase activity;GO:0008152,metabolic process;GO:0046914,transition metal ion binding;GO:0003824,catalyt…		0.09594	0.305	2	Contig13290:141284-142389(+)	152569	11	7	9	m.6772		1	1	0	0	2	1	1	1	1	0	4
Aqu1.222730	YL477	GO:0043285;GO:0008233,peptidase activity;GO:0043283;GO:0003674,molecular_function;GO:0008234,cysteine-type peptidase activity;GO:0016787,hydrolase activity;GO:0044238,primary metabolic process;GO:0004175,endopeptidase activity;GO:0008152,metabolic process;GO:0003824,catalytic activity;GO:0030163,protein catabolic process;GO:0009057,macromolecule catabolic process;GO:0070011,peptidase activity, ac…		0.0272	0.339	1	Contig13448:38597-39745(-)	321212	0	0	0	m.2	m.190853	1	1	0	0	2	1	1	0	1	1	4
Aqu1.216097				0.01243	0.365	6	Contig13248:82261-83447(+)	133431	16	0	8	m.22776	m.16230	1	0	0	0	1	1	1	0	1	1	4
Aqu1.217176	MTNN	GO:0042278,purine nucleoside metabolic process;GO:0009116,nucleoside metabolic process;GO:0000097,sulfur amino acid biosynthetic process;GO:0016053,organic acid biosynthetic process;GO:0006725,cellular aromatic compound metabolic process;GO:0019509,L-methionine salvage from methylthioadenosine;GO:0019284,L-methionine biosynthetic process from S-adenosylmethionine;GO:0033353,S-adenosylmethionine c…		0.16196	0.273	7	Contig13296:42692-46652(+)	156114	1	0	0.5	m.21966	m.78993	1	0	0	0	1	1	1	0	1	1	4
Aqu1.222877	PIF1	GO:0043229,intracellular organelle;GO:0003677,DNA binding;GO:0005524,ATP binding;GO:0004386,helicase activity;GO:0001882,nucleoside binding;GO:0003674,molecular_function;GO:0044424,intracellular part;GO:0016817,hydrolase activity, acting on acid anhydrides;GO:0016787,hydrolase activity;GO:0005623,cell;GO:0000166,nucleotide binding;GO:0017111,nucleoside-triphosphatase activity;GO:0043231,intracell…		0.05278	0.335	4	Contig13451:90492-92313(+)	323385	8	1	4.5	m.43342	m.282312	1	0	0	0	1	1	1	0	1	1	4
Aqu1.219614	AZOB	GO:0006808,regulation of nitrogen utilization;GO:0030528,transcription regulator activity;GO:0055114,oxidation reduction;GO:0003674,molecular_function;GO:0006807,nitrogen compound metabolic process;GO:0019740,nitrogen utilization;GO:0016491,oxidoreductase activity;GO:0008152,metabolic process;GO:0050789,regulation of biological process;GO:0003824,catalytic activity;GO:0005488,binding;GO:0019222,r…	PF05368	-0.04611	0.34	1	Contig13373:172079-172987(+)	207147	15	0	7.5	m.33718	m.181361	1	0	0	0	1	1	1	0	1	1	4
Aqu1.224161	CCI1	GO:0016020,membrane;GO:0047793,cycloeucalenol cycloisomerase activity;GO:0005783,endoplasmic reticulum;GO:0016043,cellular component organization;GO:0005737,cytoplasm;GO:0009628,response to abiotic stimulus;GO:0006066,alcohol metabolic process;GO:0009629,response to gravity;GO:0009606,tropism;GO:0031224,intrinsic to membrane;GO:0010324,membrane invagination;GO:0044424,intracellular part;GO:004425…		0.00478	0.383	1	Contig13471:103694-104461(+)	378009	5	1	3	m.11552	m.10969	1	0	0	0	1	1	1	0	1	1	4
Aqu1.212832	EPRA1	GO:0043285;GO:0008233,peptidase activity;GO:0004222,metalloendopeptidase activity;GO:0043283;GO:0043167,ion binding;GO:0003674,molecular_function;GO:0008237,metallopeptidase activity;GO:0016787,hydrolase activity;GO:0044238,primary metabolic process;GO:0008270,zinc ion binding;GO:0004175,endopeptidase activity;GO:0008152,metabolic process;GO:0046914,transition metal ion binding;GO:0003824,catalyt…		0.10478	0.281	2	Contig13037:58086-59234(+)	72585	0	0	0	m.6772		0	1	0	0	1	1	1	1	1	0	4
Aqu1.213327	EPRA1	GO:0043285;GO:0008233,peptidase activity;GO:0004222,metalloendopeptidase activity;GO:0043283;GO:0043167,ion binding;GO:0003674,molecular_function;GO:0008237,metallopeptidase activity;GO:0016787,hydrolase activity;GO:0044238,primary metabolic process;GO:0008270,zinc ion binding;GO:0004175,endopeptidase activity;GO:0008152,metabolic process;GO:0046914,transition metal ion binding;GO:0003824,catalyt…		0.08545	0.323	2	Contig13078:51581-52722(+)	81800	1	14	7.5	m.6772		0	1	0	0	1	1	1	1	1	0	4
Aqu1.214343	EPRA1	GO:0043285;GO:0008233,peptidase activity;GO:0004222,metalloendopeptidase activity;GO:0043283;GO:0043167,ion binding;GO:0003674,molecular_function;GO:0008237,metallopeptidase activity;GO:0016787,hydrolase activity;GO:0044238,primary metabolic process;GO:0008270,zinc ion binding;GO:0004175,endopeptidase activity;GO:0008152,metabolic process;GO:0046914,transition metal ion binding;GO:0003824,catalyt…		0.04844	0.331	2	Contig13155:82183-87276(-)	102895	1	2	1.5	m.6772		0	1	0	0	1	1	1	1	1	0	4
Aqu1.217568	MFN2	GO:0016020,membrane;GO:0019867,outer membrane;GO:0031090,organelle membrane;GO:0009968,negative regulation of signal transduction;GO:0005737,cytoplasm;GO:0017038,protein import;GO:0031306,intrinsic to mitochondrial outer membrane;GO:0048869,cellular developmental process;GO:0006839,mitochondrial transport;GO:0032989,cellular component morphogenesis;GO:0044455,mitochondrial membrane part;GO:000562…	PF01926|PF00350	0.05361	0.313	7	Contig13311:16675-17732(-)	163010	12	0	6	m.43915	m.244187	0	1	0	0	1	1	1	0	1	1	4
Aqu1.217844				0.0109	0.295	1	Contig13319:75-919(+)	165367	0	0	0	m.40678	m.145035	0	1	0	0	1	1	1	0	1	1	4
Aqu1.217851	MTNN	GO:0042278,purine nucleoside metabolic process;GO:0009116,nucleoside metabolic process;GO:0000097,sulfur amino acid biosynthetic process;GO:0016053,organic acid biosynthetic process;GO:0006725,cellular aromatic compound metabolic process;GO:0019509,L-methionine salvage from methylthioadenosine;GO:0019284,L-methionine biosynthetic process from S-adenosylmethionine;GO:0033353,S-adenosylmethionine c…		0.16177	0.274	1	Contig13319:100000-100590(+)	165367	0	4	2	m.22112	m.124881	0	1	0	0	1	1	1	0	1	1	4
Aqu1.218792				-0.11562	0.448	2	Contig13349:63601-64287(+)	188762	3	16	9.5	m.24146		0	1	0	0	1	1	1	1	1	0	4
Aqu1.219688				-0.0206	0.272	6	Contig13375:35635-45127(+)	208164	2	0	1	m.43209	m.78993	0	1	0	0	1	1	1	0	1	1	4
Aqu1.220378				0.15011	0.356	2	Contig13397:187274-187997(-)	230397	3	0	1.5		m.225371	0	1	0	0	1	1	1	1	0	1	4
Aqu1.222227				0.15489	0.268	1	Contig13437:150906-152309(+)	279626	1	0	0.5	m.13236	m.11060	0	0	1	0	1	1	1	0	1	1	4
Aqu1.225004	LIN41	GO:0032502,developmental process;GO:0005737,cytoplasm;GO:0043167,ion binding;GO:0003674,molecular_function;GO:0044424,intracellular part;GO:0005515,protein binding;GO:0005623,cell;GO:0008270,zinc ion binding;GO:0032501,multicellular organismal process;GO:0005575,cellular_component;GO:0044464,cell part;GO:0046914,transition metal ion binding;GO:0005622,intracellular;GO:0005488,binding;GO:0046872,m…	PF01436|PF01436	0.12042	0.265	1	Contig13483:218730-219629(-)	446790	5	0	2.5	m.37296	m.30307	0	0	1	0	1	1	1	0	1	1	4
Aqu1.215597	EPRA1	GO:0043285;GO:0008233,peptidase activity;GO:0004222,metalloendopeptidase activity;GO:0043283;GO:0043167,ion binding;GO:0003674,molecular_function;GO:0008237,metallopeptidase activity;GO:0016787,hydrolase activity;GO:0044238,primary metabolic process;GO:0008270,zinc ion binding;GO:0004175,endopeptidase activity;GO:0008152,metabolic process;GO:0046914,transition metal ion binding;GO:0003824,catalyt…		0.03772	0.335	1	Contig13225:55023-55994(-)	124061	1	3	2	m.6772		1	1	0	0	2	1	1	0	1	0	3
Aqu1.223443	EPRA1	GO:0043285;GO:0008233,peptidase activity;GO:0004222,metalloendopeptidase activity;GO:0043283;GO:0043167,ion binding;GO:0003674,molecular_function;GO:0008237,metallopeptidase activity;GO:0016787,hydrolase activity;GO:0044238,primary metabolic process;GO:0008270,zinc ion binding;GO:0004175,endopeptidase activity;GO:0008152,metabolic process;GO:0046914,transition metal ion binding;GO:0003824,catalyt…		-0.09601	0.38	1	Contig13460:115115-116083(+)	354714	0	0	0	m.6772		1	1	0	0	2	1	1	0	1	0	3
Aqu1.223855	EPRA1	GO:0043285;GO:0008233,peptidase activity;GO:0004222,metalloendopeptidase activity;GO:0043283;GO:0043167,ion binding;GO:0003674,molecular_function;GO:0008237,metallopeptidase activity;GO:0016787,hydrolase activity;GO:0044238,primary metabolic process;GO:0008270,zinc ion binding;GO:0004175,endopeptidase activity;GO:0008152,metabolic process;GO:0046914,transition metal ion binding;GO:0003824,catalyt…		0.0862	0.324	1	Contig13467:210168-211184(-)	366066	10	0	5	m.6772		1	1	0	0	2	1	1	0	1	0	3
Aqu1.225765	EPRA1	GO:0043285;GO:0008233,peptidase activity;GO:0004222,metalloendopeptidase activity;GO:0043283;GO:0043167,ion binding;GO:0003674,molecular_function;GO:0008237,metallopeptidase activity;GO:0016787,hydrolase activity;GO:0044238,primary metabolic process;GO:0008270,zinc ion binding;GO:0004175,endopeptidase activity;GO:0008152,metabolic process;GO:0046914,transition metal ion binding;GO:0003824,catalyt…		0.10765	0.333	1	Contig13491:133261-134235(-)	475734	1	6	3.5	m.6772		1	1	0	0	2	1	1	0	1	0	3
Aqu1.230001				0.02236	0.31	1	Contig13521:1222967-1224124(-)	1425252	0	6	3	m.41746		1	0	0	0	1	1	1	0	1	0	3
Aqu1.226758	Y1586	GO:0016020,membrane;GO:0065008,regulation of biological quality;GO:0006885,regulation of pH;GO:0015299,solute:hydrogen antiporter activity;GO:0030001,metal ion transport;GO:0031224,intrinsic to membrane;GO:0022892,substrate-specific transporter activity;GO:0015077,monovalent inorganic cation transmembrane transporter activity;GO:0005623,cell;GO:0015078,hydrogen ion transmembrane transporter activ…		0.03655	0.358	5	Contig13501:497536-498699(-)	574148	3	0	1.5	m.27575		1	0	0	0	1	1	1	0	1	0	3
Aqu1.213436				-0.04446	0.396	2	Contig13086:79085-82706(-)	83671	2	0	1			0	1	0	0	1	1	1	1	0	0	3
Aqu1.218628				0.04965	0.35	4	Contig13345:48372-50306(+)	186180	6	0	3	m.6772		0	1	0	0	1	1	1	0	1	0	3
Aqu1.221376				0.20566	0.269	1	Contig13421:79422-80423(+)	255831	5	0	2.5	m.25221		0	1	0	0	1	1	1	0	1	0	3
Aqu1.224395				0.01136	0.31	1	Contig13475:33825-34862(-)	390064	1	0	0.5	m.8284		0	1	0	0	1	1	1	0	1	0	3
Aqu1.224982				0.10674	0.32	1	Contig13483:76026-77066(+)	446790	6	0	3	m.8284		0	1	0	0	1	1	1	0	1	0	3
Aqu1.224989				-0.1357	0.299	1	Contig13483:102183-103082(-)	446790	3	14	8.5	m.8284		0	1	0	0	1	1	1	0	1	0	3
Aqu1.213929				-0.00578	0.357	1	Contig13121:85091-86539(+)	93276	8	0	4			1	1	0	0	2	1	1	0	0	0	2
Aqu1.222729	YL477	GO:0043285;GO:0008233,peptidase activity;GO:0043283;GO:0003674,molecular_function;GO:0008234,cysteine-type peptidase activity;GO:0016787,hydrolase activity;GO:0044238,primary metabolic process;GO:0004175,endopeptidase activity;GO:0008152,metabolic process;GO:0003824,catalytic activity;GO:0030163,protein catabolic process;GO:0009057,macromolecule catabolic process;GO:0070011,peptidase activity, ac…		0.04367	0.309	1	Contig13448:36506-37726(-)	321212	11	2	6.5			1	1	0	0	2	1	1	0	0	0	2
Aqu1.214640	YEJF	GO:0006646,phosphatidylethanolamine biosynthetic process;GO:0046486,glycerolipid metabolic process;GO:0005737,cytoplasm;GO:0006066,alcohol metabolic process;GO:0048869,cellular developmental process;GO:0008654,phospholipid biosynthetic process;GO:0042398,cellular amino acid derivative biosynthetic process;GO:0032989,cellular component morphogenesis;GO:0044255,cellular lipid metabolic process;GO:0…	PF02666	-0.13319	0.349	1	Contig13174:102510-103805(-)	109056	1	0	0.5			1	0	0	1	2	1	1	0	0	0	2
Aqu1.228146	YEJF	GO:0006646,phosphatidylethanolamine biosynthetic process;GO:0046486,glycerolipid metabolic process;GO:0005737,cytoplasm;GO:0006066,alcohol metabolic process;GO:0048869,cellular developmental process;GO:0008654,phospholipid biosynthetic process;GO:0042398,cellular amino acid derivative biosynthetic process;GO:0032989,cellular component morphogenesis;GO:0044255,cellular lipid metabolic process;GO:0…	PF02666	-0.1473	0.361	1	Contig13512:474732-476024(+)	728327	16	1	8.5			1	0	0	1	2	1	1	0	0	0	2
Aqu1.216053	IWS1	GO:0043231,intracellular membrane-bounded organelle;GO:0043229,intracellular organelle;GO:0043226,organelle;GO:0005575,cellular_component;GO:0005634,nucleus;GO:0044464,cell part;GO:0005622,intracellular;GO:0044424,intracellular part;GO:0005623,cell;GO:0043227,membrane-bounded organelle;		-0.23624	0.43	1	Contig13246:128164-128898(-)	132913	7	0	3.5			0	0	1	0	1	1	1	0	0	0	2

## Sheet: Legend
LEGEND
Confidence score: Selects potential HGTs (higher confidence if detected by more methods)
AI45	1 if detected by AI45
BLAST	1 if detected by BLAST alignments
EvolMap	1 if detected by EvolMap
NT pipeline	1 if detected by the nucleotide sequence-based pipeline
Age score: Estimate age of potential HGTs (older transfer if nucleotide compositional features are more similar to host and homologs are present in other sponges)
Codon usage	1 if codon usage axis1 is within -0.5 to 0.5 (centered with the majority of A. queenslandica genes)
GC3	1 if GC% at third codon position is <50% (similar to majority of A. queenslandica genes)
Exons	1 if 2 or more exons are present
Hamb	1 if homolog is detected in the transcriptome of a closely related marine demosponge, Haliclona amboinensis
Emue	1 if homolog is detected in the transcriptome of a more distantly related freshwater demosponge, Ephydatia muelleri
