# Supplementary material for: Detection of Prokaryotic Genes in the Amphimedon queenslandica Genome
Source: PLoS One. 2016 Mar 9;11(3):e0151092. doi: 10.1371/journal.pone.0151092 (PMC4784904; doi:10.1371/journal.pone.0151092)
Supplement: S2 Table — (XLSX) [file pone.0151092.s006.xlsx]

## Sheet: S2 Table
Gene	Coordinates	UniProt	Accession	Protein domains	Top prokaryote Blastp	Organism	Blastp evalue	% identity	Notes
Aqu1.215444	Contig13215:40728-42170(-)				hypothetical protein MC7420_3578	Microcoleus chthonoplastes PCC 7420	1e-75	0.38
Aqu1.217489	Contig13308:81401-83332(+)				hypothetical protein Daes_0278	Desulfovibrio aespoeensis Aspo-2	2e-35	0.36
Aqu1.217510	Contig13309:55328-56468(-)	THTR	Q50036	Thiosulfate sulfurtransferase (TST), C-terminal, catalytic domain	thiosulfate sulfurtransferase	Xanthobacter sp. 126	1e-65	0.47	found by NT pipeline
Aqu1.219341	Contig13365:57559-58905(-)			Type III restriction enzyme, res subunit|DEAD/DEAH box helicase	helicase domain-containing protein	Methylobacterium extorquens	2e-21	0.27
Aqu1.223318	Contig13457:270555-271295(+)			Biofilm formation and stress response factor	hypothetical protein yfred0001_19340	Yersinia frederiksenii	3e-23	0.39
Aqu1.226359	Contig13499:29721-32606(-)	BXL2	Q94KD8	Glycosyl hydrolase family 3 N terminal domain|Glycosyl hydrolase family 3 C terminal domain	glycoside hydrolase	Mahella australiensis 50-1 BON	2e-131	0.41
Aqu1.228422	Contig13514:175898-176450(-)			Acetyltransferase (GNAT) family	putative integron gene cassette protein	uncultured bacterium	2e-20	0.34	found by NT pipeline
Aqu1.228571	Contig13514:741326-742570(+)			Bacterial protein of unknown function	conserved hypothetical protein	gamma proteobacterium NOR51-B	7e-45	0.32
Aqu1.212242	Contig12972:18693-19766(+)			Metallo-beta-lactamase superfamily	competence protein	Clostridium novyi A str. GD211209	3e-17	0.29
Aqu1.217604	Contig13312:55081-55812(+)				hypothetical protein GZ1D1_35	uncultured archaeon GZfos1D1	2e-09	0.35
Aqu1.218484	Contig13341:84063-85109(-)			vacuolar protein sorting-associated protein 13C-like	hypothetical protein	Vibrio campbellii	1e-16	0.28
Aqu1.218723	Contig13347:130719-133141(+)			Prenyltransferase	manganese transport system permease	Bdellovibrio bacteriovorus	7e-10	0.29
Aqu1.221758	Contig13429:148171-149007(+)				hypothetical protein VspiD_22460	Verrucomicrobium spinosum	2e-14	0.29
Aqu1.228579	Contig13514:762883-764106(-)			Phosphomannose isomerase	hypothetical protein Terro_0120	Terriglobus roseus DSM 18391	4e-15	0.27	found by NT pipeline
Aqu1.229657	Contig13520:832666-833052(-)			Uncharacterized protein conserved in bacteria	hypothetical protein	Nostoc sp. PCC 7120	5e-13	0.4	found by NT pipeline
Aqu1.211804	Contig12922:19105-30875(+)	APPF	P42065	ABC transporter|Oligopeptide/dipeptide transporter, C-terminal region|Bacterial extracellular solute-binding proteins, family 5 Middle|Binding-protein-dependent transport system inner membrane component|Binding-protein-dependent transport system inner membrane component|haloacid dehalogenase-like hydrolase	peptide ABC transporter permease	Thioalkalivibrio sp. HK1	6e-124	0.15
Aqu1.214253	Contig13148:80989-81969(-)				hypothetical protein	Microscilla marina	4e-57	0.44
Aqu1.216419	Contig13263:53027-54156(+)			endonuclease	hypothetical protein Sulku_2769	Sulfuricurvum kujiense DSM 16994	4e-21	0.49
Aqu1.220700	Contig13405:62480-65149(-)			Orthopoxvirus protein of unknown function	hypothetical protein P20652_3726	Pseudoalteromonas sp. BSi20652	1e-23	0.4
Aqu1.221892	Contig13433:93028-97875(-)			RHS Repeats	hypothetical protein	Vibrio campbellii	2e-168	0.32
Aqu1.228404	Contig13514:130242-131882(+)			Amidohydrolase	amidohydrolase 2	Geobacter uraniireducens Rf4	6e-62	0.45	found by NT pipeline
Aqu1.229556	Contig13520:444033-445565(+)	YCIC	P94400	Cobalamin synthase	putative metal chaperone YciC-like	Micromonas sp. RCC299	2e-37	0.34
Aqu1.217791	Contig13316:127035-128596(-)	TMTC3	Q7K4B6	Tetratricopeptide repeat|Tetratricopeptide repeat|Tetratricopeptide repeat|Tetratricopeptide repeat|Tetratricopeptide repeat|Tetratricopeptide repeat	hypothetical protein	Azospirillum lipoferum	4e-08	0.35
Aqu1.222227	Contig13437:150906-152309(+)			Family of bacterial ferritin-like substances that also includes a C-terminal domain of VioB, polyketide synthase enzymes	hypothetical protein AZL_e03300	Azospirillum sp. B510	1e-47	0.35
