# Supplementary material for: Detection of Prokaryotic Genes in the Amphimedon queenslandica Genome
Source: PLoS One. 2016 Mar 9;11(3):e0151092. doi: 10.1371/journal.pone.0151092 (PMC4784904; doi:10.1371/journal.pone.0151092)
Supplement: S3 Table — (XLSX) [file pone.0151092.s007.xlsx]

## Sheet: S3 Table
Genes	Coordinates	UniProt	Accession	Protein domains	Top prokaryote Blastn	Blastn evalue	% identity	Notes
Aqu1.211935	Contig12936:40572-42920(-)	ANR50	Q9ULJ7	Ankyrin repeats	Candidatus Amoebophilus asiaticus	9e-11	65
Aqu1.212309	Contig12980:23345-24643(+)	YEJF	O14111	Phosphatidylserine decarboxylase	Desulfovibrio hydrothermalis	4e-58	66	found by protein methods
Aqu1.214633	Contig13174:66433-67634(-)				Chlorobium phaeobacteroides	7e-20	69
Aqu1.214640	Contig13174:102510-103805(-)	YEJF	O14111	Phosphatidylserine decarboxylase	Desulfovibrio hydrothermalis	2e-50	65
Aqu1.216297	Contig13257:78160-82576(+)	HMCN1	Q96RW7	Immunoglobulin domain	Psychromonas ingrahamii	2e-09	70
Aqu1.217028	Contig13289:126221-127767(-)				Sorangium cellulosum	3e-06	68
Aqu1.217212	Contig13298:6530-9481(+)	YL093	Q5UPG5	Ankyrin repeats	Brachyspira pilosicoli	1e-05	72
Aqu1.217510	Contig13309:55328-56468(-)	THTR	Q50036	Rhodanese-like domain	Pseudanabaena sp.	4e-11	76	found by protein methods
Aqu1.218679	Contig13346:157103-160793(-)	ANR50	Q9ULJ7	Ankyrin repeats	Candidatus Babela massiliensis	2e-07	71
Aqu1.219853	Contig13380:164089-166765(-)				Wolbachia endosymbiont of Cadra cautella DNA, genome fragment 2 containing phage WOcauB3	1e-16	76
Aqu1.221122	Contig13414:202535-205713(+)				Wolbachia endosymbiont of Cadra cautella DNA, genome fragment 2 containing phage WOcauB3	5e-09	70
Aqu1.221187	Contig13416:132727-133997(-)	GLNA1	Q86B00	Glutamine synthetase, catalytic domain	Calothrix sp. 336/3	2e-15	63	found by protein methods
Aqu1.222593	Contig13446:39745-40716(+)	LVR	Q9LBG2	short chain dehydrogenase	Gluconacetobacter xylinus	1e-09	70	found by protein methods
Aqu1.222643	Contig13446:296465-300270(+)				Gluconacetobacter xylinus	1e-09	70	found by protein methods
Aqu1.222863	Contig13450:280375-281658(-)	HYIN	P0A2X0	Amidase	Arcobacter nitrofigilis DSM 7299	2e-09	77	found by protein methods
Aqu1.224633	Contig13478:399794-403876(-)	ANR50	Q9ULJ7	Ankyrin repeats	Candidatus Amoebophilus asiaticus 5a2	3e-11	65
Aqu1.225429	Contig13487:448424-449615(-)							found by protein methods
Aqu1.226381	Contig13499:148156-149231(-)	THIM	B8G7I8	Hydroxyethylthiazole kinase family	Desulfotomaculum kuznetsovii	4e-11	76	found by protein methods
Aqu1.227689	Contig13509:450807-451361(+)	ALKB3	Q5XIC8					found by protein methods
Aqu1.228054	Contig13511:573524-574339(+)	UBIE	Q1GC56	Methyltransferase domain	Brachyspira hyodysenteriae	5e-10	74	found by protein methods
Aqu1.228146	Contig13512:474732-476024(+)	YEJF	O14111	Phosphatidylserine decarboxylase	Desulfovibrio hydrothermalis	4e-67	66
Aqu1.228404	Contig13514:130242-131882(+)			Amidohydrolase	Shewanella			found by protein methods
Aqu1.228422	Contig13514:175898-176450(-)			Acetyltransferase (GNAT) family	Shewanella			found by protein methods
Aqu1.228579	Contig13514:762883-764106(-)				Shewanella			found by protein methods
Aqu1.228701	Contig13516:53328-55894(-)			Ubiquitin family	Methanococcus			found by protein methods
Aqu1.228727	Contig13516:121955-125156(-)	SSDH	P51650	Aldehyde dehydrogenase family	Colwellia psychrerythraea	3e-12	71
Aqu1.228847	Contig13516:548817-549788(+)	EPRA1	O05485		Methanococcus			found by protein methods
Aqu1.228881	Contig13516:714860-715846(-)				Methanococcus			found by protein methods
Aqu1.228895	Contig13516:746760-752869(+)	PPSA	O29548	Pyruvate phosphate dikinase, PEP/pyruvate binding domain|PEP-utilising enzyme, mobile domain	Methanococcus			found by protein methods
Aqu1.229351	Contig13519:666968-677749(-)	ANR17	Q99NH0	Ankyrin repeats	Candidatus Babela massiliensis	3e-25	67	found by protein methods
Aqu1.229657	Contig13520:832666-833052(-)							found by protein methods
Aqu1.229865	Contig13521:700547-702092(-)	SPEB	Q90XD2	Arginase family	Thermoanaerobacter
Aqu1.229939	Contig13521:998815-1000726(+)	PAFA	Q28017	Platelet-activating factor acetylhydrolase, plasma/intracellular isoform II	Lactococcus lactis subsp. cremoris SK11	9e-19	71
