# Supplementary material for: Detection of Prokaryotic Genes in the Amphimedon queenslandica Genome
Source: PLoS One. 2016 Mar 9;11(3):e0151092. doi: 10.1371/journal.pone.0151092 (PMC4784904; doi:10.1371/journal.pone.0151092)
Supplement: S4 Table — Accession numbers and sources for the genomes and transcriptomes used for EvolMAP analysis, the nucleotide pipeline, as well as for specific gene homology searches are listed. (XLSX) [file pone.0151092.s008.xlsx]

## Sheet: S4 Table
ARCHAEA GENOMES (used for EvolMAP analysis)	Accession	Source
Aeropyrum pernix	NC_000854	NCBI
Sulfolobulus solfataricus	NC_002754	NCBI
Haloferax volcanii	NC_013964	NCBI
Methanococcus maripaludis	NC_009135	NCBI
Nitrosopumilus maritimus	NC_010085	NCBI
Nanoarchaeum equitans	NC_005213	NCBI
Cenarchaeum symbiosum	NC_014820	NCBI
BACTERIA GENOMES (used for EvolMAP analysis)
Alpha proteobacteria
Roseobacter denitrificans	NC_008209	NCBI
Hyphomonas neptunium	NC_008358	NCBI
Candidatus ruthia magnifica	NC_008610	NCBI
Wolbachia Brugia malayi	NC_006833	NCBI
Beta proteobacteria
Methylobacillus flagellatus	NC_007947	NCBI
Gamma proteobacteria
Escherichia coli K12 MG1655	NC_000913	NCBI
Vibrio harveyi ATCC BAA-1116	NC_009783	NCBI
Serratia proteamaculans	NC_009832	NCBI
Pseudomonas fluorescens Pf0-1	NC_007492	NCBI
Saccharophagus degradans	NC_007912	NCBI
Idiomarina loihiensis	NC_006512	NCBI
Nitrosococcus oceani	NC_007484	NCBI
Shewanella denitrificans	NC_007954	NCBI
Thioalkalivibrio sp. K90mix	NC_013889	NCBI
Deltaproteobacteria
Geobacter sulfurreducens PCA	NC_002939.4	TIGR
Desulfomicrobium baculatum DSM 4028	NC_013173.1	NCBI/DOE Joint Genome Institute
Bacteriovorax marinus SJ	NC_016620.1	NCBI/Wellcome Trust Sanger Institute
Geobacter sulfurreducens KN400	NC_002939	NCBI
Verrucomicrobia
Methylacidiphilum infernorum	NC_010794	NCBI
Planctomycete
Pirellula staleyi	NC_013720	NCBI
Thermotogae
Thermotoga marítima	NC_000853	NCBI
Cyanobacteria
Nostoc sp	NC_003272	NCBI
Synechococcus sp. CC9311	NC_008319	NCBI
Firmicutes
Oceanaobacillus iheyensis HTE831	NC_004193	NCBI
Staphylococcus aureus COL	NC_002951	NCBI
Bacillus subtilis 168	NC_000964	NCBI
Actinobacteria
Salinispora tropica	NC_009380	NCBI
Mycobacterium tuberculosis H37a	NC_009525	NCBI
Nitrospirae
Candidatus Nitrospira defluvii	NC_014355	NCBI/Genoscope
Acidobacteria
Acidobacterium sp. MP5ACTX9	NC_015064	NCBI/DOE Joint Genome Institute
Candidatus Koribacter versatilis Ellin345	NC_008009	NCBI/DOE Joint Genome Institute
Chloroflexi
Dehalococcoides sp. BAV1	NC_009455	NCBI/DOE Joint Genome Institute
Herpetosiphon aurantiacus ATCC 23779	NC_009972	NCBI/DOE Joint Genome Institute
Roseiflexus castenholzii DSM 13941	NC_009767	NCBI/DOE Joint Genome Institute
Bacteroidetes
Salinibacter ruber DSM 13855	NC_007677	NCBI/TIGR
Bacteroides thetaiotaomicron VPI-5482	NC_004663	NCBI/Genome Sequencing Center at Washington University
Deinococcus-Thermus
Deinococcus proteolyticus MRP	NC_015161	NCBI/DOE Joint Genome Institute
Deinococcus radiodurans R1	NC_001263	NCBI/TIGR
EUKARYOTE GENOMES (used for EvolMAP analysis)
Amoebozoa
Dictyostelium discoideum	dictyBase.01	dictyBase (16 August 2010)
Viridiplantae
Chlamydomonas reinhardtii	Chlamydomonas reinhardtii v4.0 (March 2009)	Joint Genome Institute
Volvox carteri f. nagarensis	Volvox carteri f. nagarensis v.1.0 (June 2007)	Joint Genome Institute
Arabidopsis thaliana	TAIR9	TAIR
Stramenopiles
Thalassiosira pseudonana	Thalassiosira pseudonana v3.0 (May 2007)	Joint Genome Institute
Phaeodactylum tricornutum	Phaeodactylum tricornutum v2.0 (May 2007)	Joint Genome Institute
Fungi
Saccharomyces cerevisiae	EF2.59	Ensembl
Schizosaccharomyces pombe	EF1.59	Ensembl
Metazoa
Homo sapiens	GRCh37.59	Ensembl
Mus musculus	NCBIM37.59	Ensembl
Branchiostoma floridae	Brafl.1	Joint Genome Institute
Ciona intestinalis	JGI2.59 (5 August 2010)	Joint Genome Institute
Drosophila melanogaster	BDGP5.25.59 (August 2010)	Ensembl
Caenorhabditis elegans	WS210.59	Ensembl
Nematostella vectensis	Nematostella vectensis v1.0	Joint Genome Institute
Hydra magnipapillata	Hydra_RP_1.0 (Jan 2009)	NCBI
Trichoplax adhaerens	Trichoplax adhaerens v1.0 (22 July 2007)	Joint Genome Institute
Amphimedon queenslandica	Amphimedon queenslandica v1.20	Ensembl Metazoa
Monosiga brevicollis	Monosiga brevicollis v.1.0 (July 2006)	Joint Genome Institute
OTHER GENOMES
Capsaspora owczarzaki	GCA_000151315.2 (C_owczarzaki_V2)	NCBI
Anopheles gambiae	GCA_000005575.1 (AgamP3)	NCBI
Apis mellifera	GCA_000002195.1 (Amel_4.5)	NCBI
Xenopus laevis	JGI v9.1	Xenbase
Tribolium castaneum	GCA_000002335.2 (Tcas_3.0)	NCBI
Nasonia vitripennis	GCA_000002325.2 (Nvit_2.1)	NCBI
Daphnia pulex	GCA_000187875.1 (V1.0)	NCBI
Strongylocentrotus purpuratus	GCA_000002235.3 (Spur_4.2)	NCBI
Aplysia californica	GCA_000002075.2 (AplCal3.0)	NCBI
Acanthamoeba castellani	GCA_000313135.1 (Acastellanii.strNEFF v1)	NCBI
RNAseq DATASETS
Oscarella carmela	OCAR_T-PEP_130911	Compagen (2013-09-11)
Ephydatia muelleri	EMUE_T-PEP_130911	Compagen (2013-09-11)
Haliclona amboinensis	HAMB_T-PEP_160127	Compagen (2016-01-27) and Guzman and Conaco (2016) Sci. Rep. 6:18774
Haliclona tubifera	HTUB_T-PEP_160127	Compagen (2016-01-27) and Guzman and Conaco (2016) Sci. Rep. 6:18774
